# Supplementary material for: Discovery of a Novel Pseudo‐Natural Product Aurora Kinase Inhibitor Chemotype through Morphological Profiling
Source: Adv Sci (Weinh). 2024 Apr 3;11(21):2309202. doi: 10.1002/advs.202309202 (PMC11151026; doi:10.1002/advs.202309202)
Supplement: Supplementary file 1 — Supporting Information [file ADVS-11-2309202-s001.xlsx]

## Sheet: SSBK ZLyte SP
Compound Conc nM	ATP	Kinase	Technology	% Inhibition 1	% Inhibition 2	% Inhibition Avg	Z'	Kinase Part# / Lot#
10000	Km app	FES (FPS)	ZLYTE	109	102	105	0.57	PV3354/35734
10000	Km app	ROS1	ZLYTE	100	104	102	0.75	PV3814/1883050
10000	Km app	JAK2	ZLYTE	101	101	101	0.88	PV4210/2094668
10000	Km app	FER	ZLYTE	97	103	100	0.83	PV3806/1871897
10000	Km app	FLT3 D835Y	ZLYTE	99	99	99	0.91	PV3967/1785223
10000	Km app	AURKA (Aurora A)	ZLYTE	97	96	97	0.82	PV3612/1788510
10000	Km app	AMPK (A2/B1/G2)	ZLYTE	93	98	96	0.77	A30486/2112864
10000	Km app	SRC N1	ZLYTE	95	97	96	0.91	P2904/21068
10000	Km app	NTRK2 (TRKB)	ZLYTE	95	95	95	0.83	PV3616/2248249
10000	Km app	ABL1 T315I	ZLYTE	94	94	94	0.93	PV3866/39639
10000	Km app	FGFR3 V555M	ZLYTE	94	94	94	0.93	A33504/2322514
10000	Km app	JAK2 JH1 JH2	ZLYTE	95	92	94	0.88	PV4393/2174171
10000	Km app	SNF1LK2	ZLYTE	94	95	94	0.84	PV4792/1797435
10000	Km app	AMPK (A1/B2/G3)	ZLYTE	94	93	93	0.86	A30485/2080910
10000	Km app	AURKB (Aurora B)	ZLYTE	94	91	93	0.83	PV6130/2274078
10000	Km app	TYK2	ZLYTE	93	93	93	0.83	PV4790/2101207
10000	Km app	YES1	ZLYTE	94	93	93	0.87	A15557/50645
10000	Km app	AMPK (A2/B2/G3)	ZLYTE	92	92	92	0.79	A30488/2446005
10000	Km app	NTRK3 (TRKC)	ZLYTE	92	92	92	0.75	PV3617/2138824
10000	Km app	AMPK (A2/B1/G3)	ZLYTE	91	91	91	0.84	A30487/2069135
10000	Km app	AURKC (Aurora C)	ZLYTE	92	90	91	0.73	PV3856/2167555
10000	Km app	CDK17/cyclin Y	ZLYTE	92	90	91	0.9	A30491/2372746
10000	Km app	FLT3	ZLYTE	88	94	91	0.82	PV3182/2180555
10000	Km app	PEAK1	ZLYTE	91	91	91	0.83	A30504/2174224
10000	Km app	RET S891A	ZLYTE	91	91	91	0.89	A30517/53370
10000	Km app	ABL1 G250E	ZLYTE	91	90	90	0.94	PV3865/1972893
10000	Km app	FGR	ZLYTE	90	89	90	0.96	P3041/26670
10000	Km app	CDK5/p35	ZLYTE	89	89	89	0.82	PV3000/986320
10000	Km app	FGFR2	ZLYTE	88	88	88	0.85	PV3368/31517
10000	Km app	JAK3	ZLYTE	88	87	88	0.84	PV3855/1857644
10000	Km app	AMPK A2/B1/G1	ZLYTE	87	87	87	0.93	PV4674/1965599
10000	Km app	AXL	ZLYTE	85	89	87	0.79	A31515/1827503
10000	Km app	LTK (TYK1)	ZLYTE	87	87	87	0.78	PV4651/1879717
10000	Km app	MAP4K5 (KHS1)	ZLYTE	87	88	87	0.8	PV3682/2017357
10000	Km app	SRC	ZLYTE	87	87	87	0.7	P3044/2289458
10000	Km app	ABL1	ZLYTE	86	86	86	0.87	P3049/1913217
10000	Km app	RET A883F	ZLYTE	87	85	86	0.9	A33506/54252
10000	Km app	ABL1 Y253F	ZLYTE	84	86	85	0.88	PV3863/2050666
10000	Km app	CDK5/p25	ZLYTE	85	84	85	0.83	PV4676/2283023
10000	Km app	CLK2	ZLYTE	86	85	85	0.82	PV4201/1941141
10000	Km app	FRK (PTK5)	ZLYTE	86	83	85	0.73	PV3874/1984330
10000	Km app	LCK	ZLYTE	85	85	85	0.82	P3043/2101210
10000	Km app	RET V804L	ZLYTE	85	85	85	0.83	PV4397/36640
10000	Km app	RET Y791F	ZLYTE	85	84	85	0.87	PV4396/36639
10000	Km app	RPS6KA2 (RSK3)	ZLYTE	86	85	85	0.85	A31517/71600
10000	Km app	AMPK (A1/B2/G2)	ZLYTE	82	87	84	0.59	A33497/2347616
10000	Km app	MARK4	ZLYTE	84	84	84	0.77	PV3851/1303241
10000	Km app	RET V804E	ZLYTE	84	84	84	0.8	A33507/2271105
10000	Km app	AMPK A1/B1/G1	ZLYTE	84	82	83	0.9	PV4672/2430635
10000	Km app	BTK	ZLYTE	80	85	83	0.52	PV3363/2103069
10000	Km app	MARK3	ZLYTE	81	83	82	0.8	PV4819/2031300
10000	Km app	MERTK (cMER)	ZLYTE	82	82	82	0.86	PV3627/2136631
10000	Km app	ABL2 (Arg)	ZLYTE	81	81	81	0.92	PV3266/1831355
10000	Km app	FGFR3 K650E	ZLYTE	80	82	81	0.86	PV4392/36445
10000	Km app	FGFR1	ZLYTE	79	80	80	0.72	PV3146/2140107
10000	Km app	CSNK1G2 (CK1 gamma 2)	ZLYTE	81	77	79	0.88	PV3499/1931988
10000	Km app	JAK2 JH1 JH2 V617F	ZLYTE	74	83	79	0.61	PV4336/2226540
10000	Km app	RET	ZLYTE	80	77	79	0.9	PV3819/1706568
10000	Km app	BLK	ZLYTE	78	77	78	0.82	PV3683/1823936
10000	Km app	STK22D (TSSK1)	ZLYTE	80	76	78	0.74	PV3505/1924896
10000	Km app	BRSK1 (SAD1)	ZLYTE	76	77	76	0.92	PV4333/2346635
10000	Km app	LYN B	ZLYTE	75	76	76	0.74	P2907/1883730
10000	Km app	FGFR2 N549H	ZLYTE	74	77	75	0.89	A33503/1861488
10000	Km app	ALK	ZLYTE	68	80	74	0.84	PV3867/1542512
10000	Km app	EPHB1	ZLYTE	75	74	74	0.93	PV3786/1879722
10000	Km app	PTK2 (FAK)	ZLYTE	75	73	74	0.91	PV3832/1894456
10000	Km app	PTK2B (FAK2)	ZLYTE	76	71	74	0.83	PV4567/2012496
10000	Km app	RPS6KA6 (RSK4)	ZLYTE	74	74	74	0.94	PV4557/2030032
10000	Km app	STK4 (MST1)	ZLYTE	73	72	73	0.85	PV3854/2050660
10000	Km app	JAK1	ZLYTE	67	77	72	0.87	PV4774/2085693
10000	Km app	RPS6KA3 (RSK2)	ZLYTE	73	72	72	0.86	PV3323/1571417
10000	Km app	TNK1	ZLYTE	70	74	72	0.86	A30520/71750
10000	Km app	ABL1 E255K	ZLYTE	68	75	71	0.83	PV3864/34528
10000	Km app	EPHA1	ZLYTE	66	76	71	0.87	PV3841/1924904
10000	Km app	NTRK1 (TRKA)	ZLYTE	67	73	70	0.71	PV3144/2138822
10000	Km app	MUSK	ZLYTE	70	69	69	0.75	PV3834/2032736
10000	Km app	EGFR (ErbB1) T790M L858R	ZLYTE	70	66	68	0.81	PV4879/1831734
10000	Km app	PRKCN (PKD3)	ZLYTE	66	70	68	0.69	PV3692/2160823
10000	Km app	SBK1	ZLYTE	70	67	68	0.74	A30518/2351357
10000	Km app	CDK18/cyclin Y	ZLYTE	67	68	67	0.91	A30492/2297166
10000	Km app	KDR (VEGFR2)	ZLYTE	60	68	64	0.89	PV3660/2222011
10000	Km app	TEK (Tie2)	ZLYTE	67	62	64	0.9	PV3628/2298614
10000	Km app	CHEK2 (CHK2)	ZLYTE	65	60	63	0.82	PV3367/1990123
10000	Km app	HCK	ZLYTE	61	65	63	0.81	PV6128/2071130
10000	Km app	INSR	ZLYTE	65	58	62	0.88	PV3781/2203466
10000	Km app	CDK2/cyclin A	ZLYTE	58	64	61	0.69	PV3267/2098464
10000	Km app	INSRR (IRR)	ZLYTE	59	63	61	0.75	PV3808/1931410
10000	Km app	MST4	ZLYTE	59	63	61	0.74	PV3690/2168194
10000	Km app	FLT4 (VEGFR3)	ZLYTE	56	65	60	0.84	PV4129/2140500
10000	Km app	EGFR (ErbB1) T790M C797S L858R	ZLYTE	59	59	59	0.93	A33502/2238826
10000	Km app	ACVR1B (ALK4)	ZLYTE	59	57	58	0.87	PV4312/1944454
10000	Km app	IRAK4	ZLYTE	55	60	58	0.76	PV3362/2066052
10000	Km app	MAP3K9 (MLK1)	ZLYTE	57	59	58	0.79	PV3787/1737738
10000	Km app	RPS6KA1 (RSK1)	ZLYTE	55	59	57	0.89	PV3680/2154501
10000	Km app	FGFR3	ZLYTE	60	51	56	0.79	PV3145/2005713
10000	Km app	IGF1R	ZLYTE	59	53	56	0.71	PV3250/2168189
10000	Km app	CDK1/cyclin B	ZLYTE	54	56	55	0.8	PV3292/2046128
10000	Km app	MAP4K4 (HGK)	ZLYTE	57	53	55	0.74	PV3687/2043132
10000	Km app	PRKD2 (PKD2)	ZLYTE	58	51	55	0.85	PV3758/2138825
10000	Km app	FYN	ZLYTE	56	53	54	0.88	P3042/1912011
10000	Km app	BMX	ZLYTE	53	52	53	0.89	PV3371/2260226
10000	Km app	EPHA2	ZLYTE	54	52	53	0.83	PV3688/2195519
10000	Km app	ITK	ZLYTE	51	52	52	0.72	PV3875/1860356
10000	Km app	LYN A	ZLYTE	53	51	52	0.91	PV6448/2106806
10000	Km app	CHEK1 (CHK1)	ZLYTE	53	49	51	0.86	P3040/2439001
10000	Km app	EGFR (ErbB1) T790M	ZLYTE	51	51	51	0.73	PV4803/1691293
10000	Km app	MST1R (RON)	ZLYTE	49	50	50	0.86	PV4314/2019396
10000	Km app	PRKD1 (PKC mu)	ZLYTE	51	50	50	0.72	PV3791/1836235
10000	Km app	SYK	ZLYTE	52	49	50	0.91	PV3857/1885916
10000	Km app	TEK (TIE2) Y897S	ZLYTE	47	53	50	0.68	A30519/53371
10000	Km app	MINK1	ZLYTE	48	50	49	0.76	PV3810/2112469
10000	Km app	CAMK2D (CaMKII delta)	ZLYTE	48	46	47	0.88	PV3373/1660801
10000	Km app	EPHB4	ZLYTE	45	48	47	0.67	PV3251/1311417
10000	Km app	MET M1250T	ZLYTE	44	49	46	0.84	PV3968/1841596
10000	Km app	EPHB2	ZLYTE	45	45	45	0.87	PV3625/1668212
10000	Km app	PAK1	ZLYTE	44	46	45	0.69	PV3820/2199788
10000	Km app	TAOK2 (TAO1)	ZLYTE	46	43	45	0.8	PV3760/1982566
10000	Km app	STK25 (YSK1)	ZLYTE	45	42	44	0.77	PV3657/2005329
10000	Km app	TYRO3 (RSE)	ZLYTE	41	44	43	0.87	PV3828/1868084
10000	Km app	MET (cMet)	ZLYTE	35	49	42	0.69	PV3143/2237401
10000	Km app	NEK4	ZLYTE	43	42	42	0.73	PV4315/2241582
10000	Km app	STK24 (MST3)	ZLYTE	47	37	42	0.85	PV3650/2040173
10000	Km app	STK3 (MST2)	ZLYTE	42	40	41	0.85	PV4805/1767304
10000	Km app	DCAMKL1 (DCLK1)	ZLYTE	38	39	39	0.75	A30495/2271104
10000	Km app	CSF1R (FMS)	ZLYTE	37	38	37	0.77	PV3249/2112355
10000	Km app	EPHA4	ZLYTE	35	37	36	0.85	PV3651/2015569
10000	Km app	MAP4K2 (GCK)	ZLYTE	43	29	36	0.93	PV4211/1594762
10000	Km app	PDGFRA V561D	ZLYTE	37	34	35	0.86	PV4680/1261359
10000	Km app	GSK3B (GSK3 beta)	ZLYTE	33	35	34	0.82	PV3365/2001427
10000	Km app	MELK	ZLYTE	32	36	34	0.84	PV4823/1883115
10000	Km app	DCAMKL2 (DCK2)	ZLYTE	30	35	32	0.76	PV4297/2333035
10000	Km app	TXK	ZLYTE	32	33	32	0.81	PV5860/2111069
10000	Km app	ABL1 F317L	ZLYTE	32	31	31	0.63	A33475/54304
10000	Km app	GRK4	ZLYTE	34	29	31	0.83	PV3807/618977
10000	Km app	PAK4	ZLYTE	31	31	31	0.89	PV4212/2138908
10000	Km app	MARK1 (MARK)	ZLYTE	31	29	30	0.67	PV4395/2402902
10000	Km app	ABL1 F317I	ZLYTE	31	27	29	0.85	A30484/54470
10000	Km app	PAK7 (KIAA1264)	ZLYTE	27	31	29	0.84	PV4405/1729132
10000	Km app	PHKG1	ZLYTE	30	28	29	0.88	PV3853/1941569
10000	Km app	MARK2	ZLYTE	27	29	28	0.71	PV3878/2329324
10000	Km app	CLK3	ZLYTE	26	25	26	0.83	PV3826/1964338
10000	Km app	EPHA5	ZLYTE	30	23	26	0.78	PV3840/34383
10000	Km app	FLT1 (VEGFR1)	ZLYTE	25	27	26	0.83	PV3666/2069524
10000	Km app	PAK2 (PAK65)	ZLYTE	26	26	26	0.88	PV4565/924347
10000	Km app	PKN1 (PRK1)	ZLYTE	19	29	24	0.62	PV3790/1776878
10000	Km app	NEK9	ZLYTE	22	24	23	0.9	PV4653/38162
10000	Km app	PTK6 (Brk)	ZLYTE	25	20	23	0.81	PV3291/1901151
10000	Km app	CAMK2B (CaMKII beta)	ZLYTE	17	27	22	0.7	PV4205/1766707
10000	Km app	NEK1	ZLYTE	24	20	22	0.74	PV4202/2022395
10000	Km app	PDK1 Direct	ZLYTE	28	16	22	0.72	P3001/2075787
10000	Km app	PHKG2	ZLYTE	22	22	22	0.82	PV4555/37321
10000	Km app	ROCK1	ZLYTE	25	20	22	0.9	PV3691/2070580
10000	100	MAPK14 (p38 alpha)	ZLYTE	15	28	21	0.54	PV3304/2371543
10000	Km app	PRKACA (PKA)	ZLYTE	19	22	21	0.82	P2912/2055981
10000	100	PDK1	ZLYTE	22	19	20	0.81	P3001/2075787
10000	Km app	SRMS (Srm)	ZLYTE	16	24	20	0.77	PV4214/1857871
10000	Km app	STK22B (TSSK2)	ZLYTE	20	19	20	0.87	PV3622/2101211
10000	Km app	FGFR4	ZLYTE	15	24	19	0.8	P3054/2378369
10000	Km app	RPS6KA4 (MSK2)	ZLYTE	14	23	19	0.79	PV3782/1966363
10000	Km app	TBK1	ZLYTE	17	20	19	0.8	A31513/2307325
10000	Km app	CSK	ZLYTE	18	18	18	0.78	P2927/1944450
10000	Km app	PDGFRB (PDGFR beta)	ZLYTE	18	18	18	0.84	P3082/2134022
10000	100	MAP3K8 (COT)	ZLYTE	18	16	17	0.76	PV4313/1738308
10000	Km app	GSK3A (GSK3 alpha)	ZLYTE	16	17	16	0.92	PV6126/1308877
10000	Km app	MAPKAPK2	ZLYTE	17	16	16	0.72	PV3317/1992621
10000	Km app	PRKCB2 (PKC beta II)	ZLYTE	12	20	16	0.85	A41908/2088591
10000	Km app	RPS6KA5 (MSK1)	ZLYTE	16	16	16	0.78	PV3681/1758877
10000	Km app	EPHA8	ZLYTE	14	15	15	0.83	PV3844/2074979
10000	Km app	MAPK1 (ERK2)	ZLYTE	16	14	15	0.83	PV3313/2056543
10000	Km app	PRKCH (PKC eta)	ZLYTE	20	10	15	0.72	P2633/1983747
10000	Km app	CAMK2A (CaMKII alpha)	ZLYTE	12	15	14	0.88	PV3142/1721486
10000	100	MAP2K6 (MKK6)	ZLYTE	18	9	14	0.81	PV3318/884909
10000	100	RAF1 (cRAF) Y340D Y341D	ZLYTE	12	17	14	0.65	PV3805/1941570
10000	Km app	GRK6	ZLYTE	13	12	13	0.91	PV3661/2095170
10000	100	MAPK9 (JNK2)	ZLYTE	16	9	13	0.82	PV3620/2409995
10000	Km app	PDGFRA D842V	ZLYTE	14	11	13	0.91	PV4203/2343231
10000	Km app	PLK2	ZLYTE	13	13	13	0.88	PV4204/2047482
10000	Km app	PLK3	ZLYTE	9	17	13	0.63	PV3812/2231797
10000	Km app	PRKCA (PKC alpha)	ZLYTE	14	11	13	0.75	A41891/2163535
10000	Km app	SGK (SGK1)	ZLYTE	14	12	13	0.76	PV3818/2095137
10000	100	BRAF V599E	ZLYTE	11	14	12	0.78	PV3849/2241592
10000	Km app	EGFR (ErbB1) L858R	ZLYTE	10	15	12	0.89	PV4128/2002772
10000	100	MAPK8 (JNK1)	ZLYTE	22	2	12	0.58	PV3319/2025851
10000	Km app	MET (cMet) Y1235D	ZLYTE	12	12	12	0.93	A33505/1861490
10000	Km app	NEK6	ZLYTE	4	21	12	0.78	A31511/1807968
10000	100	BRAF	ZLYTE	14	9	11	0.85	PV3848/2243669
10000	Km app	EGFR (ErbB1) C797S	ZLYTE	10	11	11	0.81	A33499/2149518
10000	Km app	GRK7	ZLYTE	10	12	11	0.95	PV3823/2070658
10000	Km app	HIPK4	ZLYTE	10	11	11	0.92	PV3852/1265862
10000	100	MAP2K2 (MEK2)	ZLYTE	11	12	11	0.82	PV3615/2233738
10000	Km app	MAPK11 (p38 beta)	ZLYTE	12	10	11	0.76	PV3679/1895247
10000	Km app	MAPKAPK3	ZLYTE	8	14	11	0.89	PV3299/2310709
10000	Km app	PRKX	ZLYTE	8	14	11	0.85	PV3813/1838709
10000	Km app	CDC42 BPA (MRCKA)	ZLYTE	10	10	10	0.78	PV4398/1992622
10000	Km app	DYRK1A	ZLYTE	12	8	10	0.85	PV3785/2064887
10000	Km app	EGFR (ErbB1)	ZLYTE	9	10	10	0.81	PV3872/2281133
10000	Km app	HIPK2	ZLYTE	9	11	10	0.83	PV5275/1718013
10000	Km app	MAP3K19 (YSK4)	ZLYTE	9	11	10	0.81	A30501/2380532
10000	Km app	PIM3	ZLYTE	8	13	10	0.74	A30516/1861439
10000	Km app	PRKCG (PKC gamma)	ZLYTE	8	12	10	0.73	A41917/2066586
10000	Km app	PRKCZ (PKC zeta)	ZLYTE	8	13	10	0.8	P2273/2086637
10000	Km app	EGFR (ErbB1) L861Q	ZLYTE	10	8	9	0.75	PV3873/34562
10000	Km app	KIT V560G	ZLYTE	10	9	9	0.82	A30499/2512384
10000	Km app	MAPKAPK5 (PRAK)	ZLYTE	10	7	9	0.73	PV3301/913203
10000	Km app	PAK3	ZLYTE	3	15	9	0.71	PV3789/34118
10000	Km app	PRKG1	ZLYTE	8	10	9	0.83	PV4340/893283
10000	Km app	RPS6KB2 (p70S6Kb)	ZLYTE	6	12	9	0.7	PV3831/2298628
10000	Km app	AKT1 (PKB alpha)	ZLYTE	9	8	8	0.92	P2999/1883046
10000	Km app	AKT3 (PKB gamma)	ZLYTE	8	8	8	0.81	PV3185/1715050
10000	Km app	CAMK1D (CaMKI delta)	ZLYTE	7	9	8	0.88	PV3663/2029052
10000	Km app	CLK1	ZLYTE	8	9	8	0.87	PV3315/2118091
10000	Km app	CSNK1G3 (CK1 gamma 3)	ZLYTE	8	9	8	0.9	PV3838/1757692
10000	Km app	CSNK2A1 (CK2 alpha 1)	ZLYTE	9	8	8	0.8	PV3248/1370616
10000	Km app	DYRK1B	ZLYTE	8	9	8	0.83	PV4649/1373877
10000	Km app	MAPK14 (p38 alpha) Direct	ZLYTE	6	10	8	0.87	PV3304/2371543
10000	Km app	MAPK3 (ERK1)	ZLYTE	9	7	8	0.84	PV3311/2266319
10000	Km app	PAK6	ZLYTE	9	8	8	0.84	PV3502/1885919
10000	Km app	PDGFRA T674I	ZLYTE	10	6	8	0.85	PV3847/1612545
10000	Km app	STK23 (MSSK1)	ZLYTE	10	6	8	0.81	PV3880/2107211
10000	Km app	CAMK1G (CAMKI gamma)	ZLYTE	8	7	7	0.66	A30489/71598
10000	Km app	CDC42 BPG (MRCKG)	ZLYTE	10	5	7	0.81	A30490/71627
10000	Km app	EGFR (ErbB1) G719S	ZLYTE	8	6	7	0.72	A33501/1861483
10000	Km app	EPHB3	ZLYTE	7	7	7	0.91	PV3658/1832606
10000	Km app	MAPK7 (ERK5)	ZLYTE	7	7	7	0.81	A30502/2082619
10000	Km app	PASK	ZLYTE	3	11	7	0.88	PV3972/1653649
10000	Km app	RPS6KB1 (p70S6K)	ZLYTE	9	5	7	0.74	PV3815/1990289
10000	Km app	SGKL (SGK3)	ZLYTE	8	7	7	0.83	PV3859/1904811
10000	Km app	SRPK1	ZLYTE	8	6	7	0.85	PV4215/2022393
10000	Km app	SRPK2	ZLYTE	9	5	7	0.64	PV3829/1756271
10000	Km app	CSNK2A2 (CK2 alpha 2)	ZLYTE	6	6	6	0.81	PV3624/32653
10000	Km app	IKBKE (IKK epsilon)	ZLYTE	5	7	6	0.93	PV4875/1652137
10000	Km app	KSR2	ZLYTE	5	7	6	0.82	A30500/2084365
10000	Km app	MATK (HYL)	ZLYTE	9	3	6	0.8	PV3370/2019354
10000	Km app	NIM1K	ZLYTE	6	6	6	0.94	A30503/71978
10000	Km app	PRKCB1 (PKC beta I)	ZLYTE	1	11	6	0.76	A41894/2088588
10000	Km app	ROCK2	ZLYTE	8	5	6	0.84	PV3759/1906407
10000	Km app	CDC42 BPB (MRCKB)	ZLYTE	7	2	5	0.86	PV4399/1984317
10000	Km app	CSNK1D (CK1 delta)	ZLYTE	6	4	5	0.81	PV3665/2299166
10000	Km app	CSNK1E (CK1 epsilon)	ZLYTE	4	6	5	0.82	PV3500/866725
10000	Km app	DAPK3 (ZIPK)	ZLYTE	7	4	5	0.85	PV3686/2022375
10000	Km app	DNA-PK	ZLYTE	4	5	5	0.91	PV5864/1835796
10000	Km app	DYRK3	ZLYTE	5	4	5	0.94	PV3837/2212566
10000	Km app	KIT V559D V654A	ZLYTE	4	5	5	0.8	A30498/71787
10000	Km app	MAPK12 (p38 gamma)	ZLYTE	6	5	5	0.74	PV3654/2300001
10000	Km app	MAPK13 (p38 delta)	ZLYTE	3	7	5	0.91	PV3656/1995226
10000	Km app	MKNK1 (MNK1)	ZLYTE	5	6	5	0.77	PV6023/1857646
10000	Km app	MYLK2 (skMLCK)	ZLYTE	2	9	5	0.9	PV3757/1905949
10000	Km app	NEK2	ZLYTE	11	-2	5	0.65	PV3360/1457410
10000	Km app	PLK1	ZLYTE	2	8	5	0.87	PV3501/1989466
10000	Km app	PRKCE (PKC epsilon)	ZLYTE	3	8	5	0.87	A41914/2088593
10000	Km app	PRKG2 (PKG2)	ZLYTE	4	7	5	0.88	PV3973/273926
10000	Km app	CDKL5	ZLYTE	0	8	4	0.76	A30493/71662
10000	Km app	HIPK1 (Myak)	ZLYTE	3	4	4	0.93	PV4561/1810238
10000	Km app	PIM2	ZLYTE	3	4	4	0.93	PV3649/1555137
10000	Km app	ADRBK1 (GRK2)	ZLYTE	3	3	3	0.87	PV3361/1986916
10000	Km app	AKT2 (PKB beta)	ZLYTE	1	5	3	0.79	PV3184/2002479
10000	Km app	CAMK4 (CaMKIV)	ZLYTE	4	3	3	0.89	PV3310/2306216
10000	Km app	CSNK1A1L	ZLYTE	3	3	3	0.93	A30494/71599
10000	Km app	EEF2K	ZLYTE	3	4	3	0.87	PV4559/2322795
10000	Km app	HIPK3 (YAK1)	ZLYTE	3	3	3	0.92	PV4209/2147042
10000	Km app	PIM1	ZLYTE	1	4	3	0.83	PV3503/2516446
10000	Km app	PRKCI (PKC iota)	ZLYTE	4	3	3	0.8	PV3183/1931409
10000	Km app	CSNK1E (CK1 epsilon) R178C	ZLYTE	2	2	2	0.94	A33498/1861479
10000	Km app	GRK5	ZLYTE	1	4	2	0.91	PV3824/879275
10000	Km app	KIT V559D	ZLYTE	4	0	2	0.91	A30497/54139
10000	100	MAPK10 (JNK3)	ZLYTE	1	3	2	0.85	PV4563/2220000
10000	Km app	SGK2	ZLYTE	0	4	2	0.78	PV3858/2002944
10000	Km app	ERBB2 (HER2)	ZLYTE	-2	5	1	0.87	PV3366/2079000
10000	Km app	PRKCD (PKC delta)	ZLYTE	1	0	1	0.83	A41911/2068546
10000	Km app	ZAP70	ZLYTE	3	-2	1	0.94	P2782/2084206
10000	Km app	ADRBK2 (GRK3)	ZLYTE	0	1	0	0.94	PV3827/2322638
10000	Km app	IKBKB (IKK beta)	ZLYTE	2	-2	0	0.83	PV3836/1885150
10000	Km app	KIT	ZLYTE	-1	0	0	0.86	P3081/1888289
10000	Km app	DYRK4	ZLYTE	-1	-1	-1	0.92	PV3871/2022405
10000	Km app	PDGFRA (PDGFR alpha)	ZLYTE	-4	0	-2	0.75	PV3811/2138902
10000	Km app	CSNK1G1 (CK1 gamma 1)	ZLYTE	-4	-2	-3	0.74	PV3825/1838714
10000	Km app	KIT T670I	ZLYTE	-3	-3	-3	0.92	PV3869/1879719
10000	Km app	EGFR (ErbB1) G719C	ZLYTE	-11	3	-4	0.78	A33500/70836
10000	Km app	ERBB4 (HER4)	ZLYTE	-2	-6	-4	0.88	PV3626/2011831
10000	Km app	FRAP1 (mTOR)	ZLYTE	-3	-5	-4	0.89	PV4753/2101208
10000	Km app	CSNK1A1 (CK1 alpha 1)	ZLYTE	-5	-8	-6	0.65	PV3850/2312395

## Sheet: SSBK Adapta SP
Compound Conc nM	ATP	Kinase	Technology	% Inhibition 1	% Inhibition 2	% Inhibition Avg	Z'	Kinase Part# / Lot#
10000	Km app	LRRK2 G2019S	Adapta	96	97	96	0.86	PV4881/2149590
10000	Km app	LRRK2 I2020T	Adapta	97	95	96	0.84	PV5854/902533
10000	Km app	LRRK2 FL	Adapta	95	94	95	0.88	A15197/2196088
10000	Km app	LRRK2	Adapta	94	93	94	0.86	PV4873/2138913
10000	Km app	LRRK2 G2019S FL	Adapta	94	93	94	0.8	A15200/2174132
10000	Km app	LRRK2 R1441C	Adapta	90	89	90	0.88	PV5858/2187396
10000	Km app	IRAK1	Adapta	87	80	84	0.85	PV4403/2125683
10000	Km app	NUAK1 (ARK5)	Adapta	84	80	82	0.89	PV4127/2051364
10000	Km app	CDK7/cyclin H/MNAT1	Adapta	53	68	61	0.83	PV3868/2241921
10000	10	CDK4/cyclin D3	Adapta	34	39	37	0.8	A33515/71876
10000	10	CAMK1 (CaMK1)	Adapta	23	29	26	0.84	PV4391/1703731
10000	Km app	CDK9/cyclin T1	Adapta	26	26	26	0.88	PV4131/2378548
10000	10	CDK4/cyclin D1	Adapta	16	22	19	0.89	PV4400/2079191
10000	Km app	SPHK1	Adapta	15	23	19	0.78	PV5214/1081578
10000	10	PIK3CA E542K/PIK3R1 (p110 alpha E542K/p85 alpha)	Adapta	20	17	18	0.62	A33518/70834
10000	10	PIP5K1B	Adapta	6	16	11	0.72	A33521/70931
10000	10	CDK6/cyclin D1	Adapta	8	7	7	0.78	PV4401/2150261
10000	10	PIK3C2B (PI3K-C2 beta)	Adapta	6	2	4	0.8	PV5374/1924898
10000	10	PIP4K2A	Adapta	5	3	4	0.77	A33519/2374824
10000	Km app	GSG2 (Haspin)	Adapta	2	5	3	0.88	PV5708/2322031
10000	Km app	PIK3CA E545K/PIK3R1 (p110 alpha E545K/p85 alpha)	Adapta	-1	7	3	0.86	A31083/1966603
10000	Km app	CHUK (IKK alpha)	Adapta	0	5	2	0.83	PV4310/2349026
10000	Km app	PI4K2A (PI4K2 alpha)	Adapta	-4	9	2	0.91	A31079/71664
10000	Km app	DAPK1	Adapta	1	1	1	0.86	PV3969/2196347
10000	Km app	PIK3C2G (PI3K-C2 gamma)	Adapta	-10	12	1	0.77	A31081/71786
10000	Km app	PIK3CB/PIK3R2 (p110 beta/p85 beta)	Adapta	-1	2	0	0.9	A31084/71803
10000	Km app	PI4KB (PI4K beta)	Adapta	-5	3	-1	0.82	PV5277/1739446
10000	Km app	PIK3C3 (hVPS34)	Adapta	1	-3	-1	0.81	PV5126/2258733
10000	10	SPHK2	Adapta	-5	4	-1	0.77	PV5216/2112472
10000	10	PIP5K1A	Adapta	3	-6	-2	0.77	A33520/2049924
10000	Km app	PIK3CA/PIK3R3 (p110 alpha/p55 gamma)	Adapta	-1	-6	-3	0.84	A31082/2050917
10000	Km app	PIK3C2A (PI3K-C2 alpha)	Adapta	-8	0	-4	0.74	PV5586/1972938
10000	Km app	PIK3CA/PIK3R1 (p110 alpha/p85 alpha)	Adapta	-9	0	-5	0.8	PV4788/2189413
10000	Km app	PIK3CB/PIK3R1 (p110 beta/p85 alpha)	Adapta	-17	3	-7	0.77	PV6454/70330
10000	Km app	PIK3CD/PIK3R1 (p110 delta/p85 alpha)	Adapta	-9	-4	-7	0.88	PV6451/1750815
10000	10	PI4KA (PI4K alpha)	Adapta	-9	-6	-8	0.86	PV5689/2153845
10000	Km app	PI4K2B (PI4K2 beta)	Adapta	-7	-10	-9	0.86	A31080/71695
10000	Km app	PIK3CG (p110 gamma)	Adapta	-13	-18	-15	0.59	PV4786/1930865
10000	10	PIP5K1C	Adapta	-19	-13	-16	0.73	A33522/2344074

## Sheet: SSBK LanthaScreen Binding SP
Compound Conc	Kinase	Technology	% Inhibition 1	% Inhibition 2	% Inhibition Avg	Z'	Kinase Part# / Lot#
10000	ALK F1174L	LanthaScreen Binding	103	104	103	0.76	PV6160/2150251
10000	ACVRL1 (ALK1)	LanthaScreen Binding	102	99	101	0.68	PV4883/2158024
10000	BMPR1B (ALK6)	LanthaScreen Binding	103	100	101	0.84	PV6235/2356726
10000	DDR2 T654M	LanthaScreen Binding	101	100	100	0.88	PV6175/2229444
10000	ABL1 H396P	LanthaScreen Binding	101	98	99	0.6	PV6148/2163576
10000	ACVR1 (ALK2)	LanthaScreen Binding	98	99	99	0.93	PV4877/1849293
10000	ACVR1 (ALK2) R206H	LanthaScreen Binding	99	99	99	0.81	PV6232/2049929
10000	ALK T1151_L1152insT	LanthaScreen Binding	103	95	99	0.85	A33509/1861493
10000	ULK1	LanthaScreen Binding	99	99	99	0.89	PV6430/2278674
10000	ALK R1275Q	LanthaScreen Binding	99	97	98	0.78	PV6169/2136637
10000	ALK C1156Y	LanthaScreen Binding	98	97	97	0.88	PV6157/2125163
10000	TAOK1	LanthaScreen Binding	97	97	97	0.92	PV6415/2032152
10000	ULK2	LanthaScreen Binding	94	98	96	0.78	PV6433/1931731
10000	ALK L1196M	LanthaScreen Binding	95	96	95	0.88	PV6166/2024631
10000	IRAK3	LanthaScreen Binding	99	92	95	0.7	A30975/70312
10000	BMPR1A (ALK3)	LanthaScreen Binding	94	94	94	0.86	PV6038/1905415
10000	FGFR1 V561M	LanthaScreen Binding	94	95	94	0.92	PV6343/2230137
10000	MAP4K1 (HPK1)	LanthaScreen Binding	95	94	94	0.83	PV6355/71086
10000	AMPK (A1/B1/G3)	LanthaScreen Binding	90	93	92	0.93	PV6241/1964343
10000	FGFR3 K650M	LanthaScreen Binding	92	92	92	0.71	PV6187/1938820
10000	TGFBR1 (ALK5)	LanthaScreen Binding	91	92	92	0.92	PV5837/1795372
10000	ABL1 M351T	LanthaScreen Binding	89	93	91	0.63	PV6151/2333073
10000	AMPK (A1/B2/G1)	LanthaScreen Binding	90	93	91	0.92	PV6244/2024633
10000	CDK13/cyclin K	LanthaScreen Binding	95	87	91	0.61	A33510/2422019
10000	DDR2 N456S	LanthaScreen Binding	89	93	91	0.69	PV6172/2372650
10000	MAP4K3 (GLK)	LanthaScreen Binding	90	92	91	0.89	PV6349/2084718
10000	MAPK15 (ERK7)	LanthaScreen Binding	91	91	91	0.89	PV6181/2372665
10000	SLK	LanthaScreen Binding	91	91	91	0.94	PV3830/2077927
10000	TNK2 (ACK)	LanthaScreen Binding	90	88	89	0.89	PV4807/897689
10000	AMPK (A1/B1/G2)	LanthaScreen Binding	88	89	88	0.88	PV6238/1825310
10000	PLK4	LanthaScreen Binding	87	86	87	0.95	PV6394/2330263
10000	STK33	LanthaScreen Binding	88	86	87	0.92	PV4343/2058531
10000	TEK (TIE2) R849W	LanthaScreen Binding	87	87	87	0.81	PV6226/2188094
10000	AMPK (A2/B2/G1)	LanthaScreen Binding	85	85	85	0.88	PV6247/2080145
10000	AMPK (A2/B2/G2)	LanthaScreen Binding	80	89	85	0.91	PV6250/2197675
10000	FLT3 ITD	LanthaScreen Binding	90	81	85	0.76	PV6190/2250009
10000	NUAK2	LanthaScreen Binding	83	86	85	0.79	PV6376/71706
10000	TEK (TIE2) Y1108F	LanthaScreen Binding	85	85	85	0.76	PV6229/71653
10000	TGFBR2	LanthaScreen Binding	83	82	83	0.76	PV6122/1745179
10000	ABL1 Q252H	LanthaScreen Binding	80	85	82	0.72	PV6154/2351389
10000	CDK16 (PCTK1)/cyclin Y	LanthaScreen Binding	83	81	82	0.61	PV6379/2344033
10000	CLK4	LanthaScreen Binding	79	81	80	0.86	PV3839/2324514
10000	FGFR3 G697C	LanthaScreen Binding	79	81	80	0.71	PV6184/2034007
10000	FYN A	LanthaScreen Binding	80	77	79	0.65	PV6346/2078552
10000	MAP3K3 (MEKK3)	LanthaScreen Binding	77	81	79	0.76	PV3876/2220429
10000	SIK1	LanthaScreen Binding	76	78	77	0.91	PV6445/70550
10000	RET G691S	LanthaScreen Binding	81	72	76	0.73	PV6214/2446887
10000	MAP3K7/MAP3K7IP1 (TAK1-TAB1)	LanthaScreen Binding	72	75	74	0.79	PV4394/1843843
10000	AAK1	LanthaScreen Binding	74	71	72	0.8	A30967/2423634
10000	MAP3K2 (MEKK2)	LanthaScreen Binding	71	73	72	0.82	PV3822/1545234
10000	PKN2 (PRK2)	LanthaScreen Binding	73	68	71	0.77	PV3879/869937
10000	AXL R499C	LanthaScreen Binding	70	70	70	0.9	PV6253/1912495
10000	CDK2/cyclin E1	LanthaScreen Binding	68	71	70	0.77	PV6295/2333076
10000	EPHA6	LanthaScreen Binding	67	73	70	0.91	PV6337/2087927
10000	MERTK (cMER) A708S	LanthaScreen Binding	71	67	69	0.91	PV6325/1750196
10000	ULK3	LanthaScreen Binding	67	69	68	0.85	PV6436/2250011
10000	ERN1	LanthaScreen Binding	69	63	66	0.83	A30971/2372749
10000	MET D1228H	LanthaScreen Binding	63	67	65	0.92	PV6208/2109107
10000	TNIK	LanthaScreen Binding	69	62	65	0.95	PV6427/2289375
10000	RET M918T	LanthaScreen Binding	68	58	63	0.88	PV6217/2322769
10000	RET V804M	LanthaScreen Binding	64	62	63	0.96	PV6223/54560
10000	CDK2/cyclin A1	LanthaScreen Binding	61	63	62	0.71	PV6289/2141045
10000	EPHA7	LanthaScreen Binding	63	62	62	0.72	PV3689/1846617
10000	GAK	LanthaScreen Binding	61	60	61	0.8	A30973/2372750
10000	CDK2/cyclin O	LanthaScreen Binding	62	55	59	0.76	PV6286/2446876
10000	CAMKK2 (CaMKK beta)	LanthaScreen Binding	51	64	57	0.92	PV4206/1660800
10000	DMPK	LanthaScreen Binding	54	56	55	0.87	PV3784/1405299
10000	WEE1	LanthaScreen Binding	53	52	53	0.85	PV3817/2050936
10000	TEC	LanthaScreen Binding	50	49	50	0.89	PV3269/910411
10000	CDK3/cyclin E1	LanthaScreen Binding	49	49	49	0.62	PV6298/71663
10000	MYO3B (MYO3 beta)	LanthaScreen Binding	49	48	49	0.93	PV6367/1926045
10000	CDK14 (PFTK1)/cyclin Y	LanthaScreen Binding	53	42	47	0.74	PV6382/71718
10000	STK32B (YANK2)	LanthaScreen Binding	46	44	45	0.87	PV6406/2180623
10000	DDR1	LanthaScreen Binding	41	45	43	0.92	PV6047/1831742
10000	MAP3K10 (MLK2)	LanthaScreen Binding	41	44	43	0.94	PV3877/1998076
10000	CDK5 (Inactive)	LanthaScreen Binding	38	44	41	0.68	PV6301/71709
10000	ERN2	LanthaScreen Binding	44	38	41	0.89	A30972/2057514
10000	EGFR (ErbB1) d747-749 A750P	LanthaScreen Binding	40	40	40	0.7	A33512/2380537
10000	NEK8	LanthaScreen Binding	41	40	40	0.88	A30982/54614
10000	PRKACB (PRKAC beta)	LanthaScreen Binding	39	38	39	0.78	PV6388/2094724
10000	RIPK3	LanthaScreen Binding	37	41	39	0.81	PV6397/71569
10000	STK32C (YANK3)	LanthaScreen Binding	40	39	39	0.82	PV6409/2107411
10000	BMPR2	LanthaScreen Binding	38	39	38	0.71	PV6256/2180621
10000	EGFR (ErbB1) d746-750	LanthaScreen Binding	35	39	37	0.72	PV6178/71485
10000	STK38L (NDR2)	LanthaScreen Binding	41	32	37	0.72	PV6373/2149519
10000	ICK	LanthaScreen Binding	36	36	36	0.9	PV6358/2208990
10000	LIMK1	LanthaScreen Binding	38	35	36	0.85	PV4337/2024671
10000	MAP2K1 (MEK1) S218D S222D	LanthaScreen Binding	38	34	36	0.82	P3099/1968182
10000	STK16 (PKL12)	LanthaScreen Binding	35	33	34	0.85	PV4311/1378057
10000	STK38 (NDR)	LanthaScreen Binding	33	36	34	0.7	PV6370/2208983
10000	KIT D816H	LanthaScreen Binding	28	32	30	0.78	PV6196/2322768
10000	SIK3	LanthaScreen Binding	25	35	30	0.89	PV6403/70636
10000	LIMK2	LanthaScreen Binding	27	31	29	0.95	PV3860/2086639
10000	DDR2	LanthaScreen Binding	33	23	28	0.87	PV3870/1965572
10000	KIT A829P	LanthaScreen Binding	31	26	28	0.7	PV6193/2098770
10000	CDK9 (Inactive)	LanthaScreen Binding	29	24	27	0.69	PV6304/2446877
10000	MLK4	LanthaScreen Binding	32	22	27	0.82	A30979/2059103
10000	ACVR2A	LanthaScreen Binding	19	32	26	0.76	PV6124/2351386
10000	STK39 (STLK3)	LanthaScreen Binding	23	28	26	0.78	PV6412/71727
10000	KIT D816V	LanthaScreen Binding	31	19	25	0.73	PV6199/2351045
10000	MYO3A (MYO3 alpha)	LanthaScreen Binding	24	24	24	0.89	A30981/54138
10000	TAOK3 (JIK)	LanthaScreen Binding	24	23	24	0.94	PV3652/1827839
10000	PRKACG (PRKAC gamma)	LanthaScreen Binding	22	24	23	0.84	PV6391/1640840
10000	CASK	LanthaScreen Binding	24	19	22	0.88	PV6271/2163668
10000	MAP3K11 (MLK3)	LanthaScreen Binding	27	17	22	0.88	PV3788/1900869
10000	MAPK10 (JNK3)	LanthaScreen Binding	22	23	22	0.97	PV4563/2220000
10000	MAPK8 (JNK1)	LanthaScreen Binding	22	22	22	0.78	PV3319/2025851
10000	STK17A (DRAK1)	LanthaScreen Binding	24	20	22	0.81	PV3783/1874610
10000	LATS2	LanthaScreen Binding	25	16	20	0.89	PV6364/71836
10000	CDK9/cyclin K	LanthaScreen Binding	18	19	19	0.93	PV4335/1578914
10000	MAP2K4 (MEK4)	LanthaScreen Binding	17	21	19	0.88	A30976/2037208
10000	MKNK2 (MNK2)	LanthaScreen Binding	24	15	19	0.88	PV5607/2269317
10000	CAMK2G (CaMKII gamma)	LanthaScreen Binding	13	23	18	0.6	PV6268/1887407
10000	BRSK2	LanthaScreen Binding	20	14	17	0.67	PV6259/2271376
10000	MAP2K6 (MKK6) S207E T211E	LanthaScreen Binding	17	14	16	0.91	PV3293/877061
10000	MYLK4	LanthaScreen Binding	14	18	16	0.66	A30980/2297167
10000	TESK1	LanthaScreen Binding	20	12	16	0.91	A30985/53686
10000	MAP2K2 (MEK2)	LanthaScreen Binding	16	15	15	0.91	PV3615/2233738
10000	MAPK9 (JNK2)	LanthaScreen Binding	17	10	14	0.88	PV3620/2409995
10000	TLK2	LanthaScreen Binding	14	13	14	0.81	PV6424/2255315
10000	KIT N822K	LanthaScreen Binding	17	10	13	0.86	PV6310/1785506
10000	KIT V559D T670I	LanthaScreen Binding	14	13	13	0.96	PV6316/1631101
10000	MAP2K5 (MEK5)	LanthaScreen Binding	13	14	13	0.91	A30977/2075507
10000	MASTL	LanthaScreen Binding	14	13	13	0.72	A30978/2473465
10000	TTK	LanthaScreen Binding	16	9	13	0.86	PV3792/2150206
10000	ACVR2B	LanthaScreen Binding	12	13	12	0.8	PV6049/1698833
10000	MAP2K6 (MKK6)	LanthaScreen Binding	10	9	10	0.92	PV3318/884909
10000	CDK11 (Inactive)	LanthaScreen Binding	3	14	9	0.84	PV6283/2212616
10000	DYRK2	LanthaScreen Binding	15	2	8	0.73	PV6331/71833
10000	EIF2AK2 (PKR)	LanthaScreen Binding	10	5	8	0.8	PV4821/2322793
10000	CDK8/cyclin C	LanthaScreen Binding	6	7	7	0.93	PV4402/1748176
10000	GRK1	LanthaScreen Binding	13	1	7	0.82	PV6352/1931665
10000	RIPK2	LanthaScreen Binding	8	7	7	0.88	PV4213/2092239
10000	CAMKK1 (CAMKKA)	LanthaScreen Binding	7	6	6	0.81	PV4670/1559214
10000	EPHA3	LanthaScreen Binding	7	6	6	0.88	PV3359/673524
10000	KIT D820E	LanthaScreen Binding	7	5	6	0.9	PV6307/1639448
10000	PKMYT1	LanthaScreen Binding	3	9	6	0.88	A30984/2426556
10000	RAF1 (cRAF) Y340D Y341D	LanthaScreen Binding	9	4	6	0.93	PV3805/1941570
10000	ANKK1	LanthaScreen Binding	5	5	5	0.53	A30970/2332981
10000	BRAF	LanthaScreen Binding	4	6	5	0.92	PV3848/2243669
10000	CDC7/DBF4	LanthaScreen Binding	5	5	5	0.81	PV6274/70601
10000	KIT T670E	LanthaScreen Binding	6	4	5	0.84	PV6313/2271379
10000	KIT Y823D	LanthaScreen Binding	6	4	5	0.7	PV6322/2344036
10000	TESK2	LanthaScreen Binding	5	5	5	0.81	PV6418/1865813
10000	WNK3	LanthaScreen Binding	13	-2	5	0.9	PV4342/2134648
10000	ZAK	LanthaScreen Binding	4	6	5	0.97	PV3882/1838706
10000	ADCK3	LanthaScreen Binding	10	-1	4	0.79	A30969/71694
10000	BRAF V599E	LanthaScreen Binding	1	7	4	0.91	PV3849/2241592
10000	HUNK	LanthaScreen Binding	-1	10	4	0.86	A30974/2075002
10000	MAP3K14 (NIK)	LanthaScreen Binding	3	6	4	0.87	PV4902/1759171
10000	KIT V654A	LanthaScreen Binding	3	3	3	0.9	PV4132/1841207
10000	MYLK (MLCK)	LanthaScreen Binding	4	2	3	0.96	PV4339/1812001
10000	NLK	LanthaScreen Binding	5	1	3	0.89	PV4309/1957407
10000	VRK2	LanthaScreen Binding	7	-2	3	0.79	A30986/2262106
10000	WNK1	LanthaScreen Binding	4	1	3	0.74	A33513/2344080
10000	TLK1	LanthaScreen Binding	0	4	2	0.84	PV6421/2356725
10000	DAPK2	LanthaScreen Binding	0	2	1	0.79	PV3614/2183429
10000	STK17B (DRAK2)	LanthaScreen Binding	4	-2	1	0.84	PV6328/2287018
10000	MLCK (MLCK2)	LanthaScreen Binding	0	0	0	0.73	PV3835/2065419
10000	MAP3K5 (ASK1)	LanthaScreen Binding	-3	-1	-2	0.52	PV3809/2050593
10000	WNK2	LanthaScreen Binding	4	-12	-4	0.81	PV4341/35976
10000	CDK11/cyclin C	LanthaScreen Binding	-9	-8	-8	0.63	A33511/2380817_THW

## Sheet: Inhibited kinases_families
Kinases inhibited more than 70 % by B12 (10 µM)
Kinase group	Number	Percentage	Inhibited kinases
TK	38	47	FAK TIE2 FGR FGFR1 AXL LYN ABL2 MER TNK1 TYK2 FLT3 ALK EPHA6 ABL1 FGFR3 FER FRK RET SRC ACK BTK FES LCK FYN JAK3 JAK1 FGFR2 JAK2 TRKC TRKA DDR2 LTK YES TRKB BLK EPHB1 EPHA1 ROS
STE	6	7	MAP3K3 SLK MAP3K2 TAO1 MAP3K7 MST1
TKL	9	11	IRAK1 BMPR1A LRRK2 ALK1 TGFBR2 ALK2 IRAK3 TGFBR1 BMPR1B
CMGC	7	9	CLK4 PCTAIRE1 CLK2 CDK2 CDK5 PCTAIRE2 ERK7
AGC	4	5	RSK4 RSK3 RSK2 PKN2
CAMK	9	11	AMPKA2 MARK3 NUAK1 MARK4 BRSK1 NUAK2 STK33 SIK TSSK1
RGC	0	0
PKL	0	0
CK1	1	1	CK1G2
Other	7	9	AURB AURC ULK1 AURA ULK2 PLK4 AAK1
TOTAL	81
Kinase group definitions by Kinbase.com and Wikinome (Manning et al, doi: 10.1126/science.1075762).
TK	Tyrosine kinases
STE	MAP Kinase cascade kinases homologs of yeast Ste7 (MAP2K), Ste11 (MAP3K) and Ste20 (MAP4K) kinases.
TKL	Tyrosine Kinase-like group. This is the most diverse of all groups, apart from the 'Other' group
CMGC	Group named after member families CDK, MAPK, GSK3 and CLK
Atypical	Atypical kinases whose kinase domains do not have signficant sequence similarity to eukaryotic protein kinases.
AGC	Group named after member families PKA, PKG and PKC
CAMK	Calcium/Calmodulin regulated kinases and structurally related kinase famlilies
RGC	Receptor Guanylate Cyclases. This small group contains eukaryotic protein kinase domains that appear to all be catalytically inactive.
PKL	Diverse families that share a PKL fold and catalytic mechanism with the ePKs but do not have substantial sequence similarity.
CK1	Casein Kinase 1 group
Other	This group consists of several families that do not fit into the other proteinkinase groups.

## Sheet: Kinases involved in mitosis
Compound Conc nM	ATP	Kinase	Technology	% Inhibition 1	% Inhibition 2	% Inhibition Avg	Z'	Kinase Part# / Lot#
10000	Km app	CHEK2 (CHK2)	ZLYTE	65	60	63	0.82	PV3367/1990123
10000	Km app	CDK2/cyclin A	ZLYTE	58	64	61	0.69	PV3267/2098464
10000	Km app	CDK7/cyclin H/MNAT1	Adapta	53	68	61	0.83	PV3868/2241921
10000	Km app	CDK1/cyclin B	ZLYTE	54	56	55	0.8	PV3292/2046128
10000	Km app	CHEK1 (CHK1)	ZLYTE	53	49	51	0.86	P3040/2439001
10000	Km app	PRKD1 (PKC mu)	ZLYTE	51	50	50	0.72	PV3791/1836235
10000	Km app	PAK1	ZLYTE	44	46	45	0.69	PV3820/2199788
10000		LIMK1	LanthaScreen Binding	38	35	36	0.85	PV4337/2024671
10000	Km app	GSK3B (GSK3 beta)	ZLYTE	33	35	34	0.82	PV3365/2001427
10000		LIMK2	LanthaScreen Binding	27	31	29	0.95	PV3860/2086639
10000	Km app	NEK1	ZLYTE	24	20	22	0.74	PV4202/2022395
10000	Km app	ROCK1	ZLYTE	25	20	22	0.9	PV3691/2070580
10000	Km app	PRKACA (PKA)	ZLYTE	19	22	21	0.82	P2912/2055981
10000	Km app	RPS6KA4 (MSK2)	ZLYTE	14	23	19	0.79	PV3782/1966363
10000	Km app	GSK3A (GSK3 alpha)	ZLYTE	16	17	16	0.92	PV6126/1308877
10000	Km app	PRKCB2 (PKC beta II)	ZLYTE	12	20	16	0.85	A41908/2088591
10000	Km app	RPS6KA5 (MSK1)	ZLYTE	16	16	16	0.78	PV3681/1758877
10000	Km app	PRKCH (PKC eta)	ZLYTE	20	10	15	0.72	P2633/1983747
10000		MASTL	LanthaScreen Binding	14	13	13	0.72	A30978/2473465
10000	Km app	PLK2	ZLYTE	13	13	13	0.88	PV4204/2047482
10000	Km app	PLK3	ZLYTE	9	17	13	0.63	PV3812/2231797
10000	Km app	PRKCA (PKC alpha)	ZLYTE	14	11	13	0.75	A41891/2163535
10000		TTK	LanthaScreen Binding	16	9	13	0.86	PV3792/2150206
10000	Km app	PRKCG (PKC gamma)	ZLYTE	8	12	10	0.73	A41917/2066586
10000	Km app	PRKCZ (PKC zeta)	ZLYTE	8	13	10	0.8	P2273/2086637
10000	Km app	AKT1 (PKB alpha)	ZLYTE	9	8	8	0.92	P2999/1883046
10000	Km app	IKBKE (IKK epsilon)	ZLYTE	5	7	6	0.93	PV4875/1652137
10000	Km app	PRKCB1 (PKC beta I)	ZLYTE	1	11	6	0.76	A41894/2088588
10000	Km app	ROCK2	ZLYTE	8	5	6	0.84	PV3759/1906407
10000	Km app	PLK1	ZLYTE	2	8	5	0.87	PV3501/1989466
10000	Km app	PRKCE (PKC epsilon)	ZLYTE	3	8	5	0.87	A41914/2088593
10000		ZAK	LanthaScreen Binding	4	6	5	0.97	PV3882/1838706
10000	Km app	PRKCI (PKC iota)	ZLYTE	4	3	3	0.8	PV3183/1931409
10000	Km app	PRKCD (PKC delta)	ZLYTE	1	0	1	0.83	A41911/2068546
10000	Km app	IKBKB (IKK beta)	ZLYTE	2	-2	0	0.83	PV3836/1885150
10000	Km app	NEK2	ZLYTE	11	-2	5	0.65	PV3360/1457410
10000		MASTL	LanthaScreen Binding	14	13	13	0.72	A30978/2473465
10000	Km app	NEK6	ZLYTE	4	21	12	0.78	A31511/1807968
10000	Km app	NEK9	ZLYTE	22	24	23	0.9	PV4653/38162
10000		CDK11 (Inactive)	LanthaScreen Binding	3	14	9	0.84	PV6283/2212616
10000		CDK11/cyclin C	LanthaScreen Binding	-9	-8	-8	0.63	A33511/2380817_THW
Mitotic phenotype after RNAi (MitoCheck consortium)			https://doi.org/10.1007/978-1-4419-9863-7_11
Compound Conc nM	ATP	Kinase	Technology	% Inhibition 1	% Inhibition 2	% Inhibition Avg	Z'	Kinase Part# / Lot#
10000		ACVR1 (ALK2)	LanthaScreen Binding	98	99	99	0.93	PV4877/1849293
10000	Km app	LCK	ZLYTE	85	85	85	0.82	P3043/2101210
10000	Km app	RPS6KA2 (RSK3)	ZLYTE	86	85	85	0.85	A31517/71600
10000		AAK1	LanthaScreen Binding	74	71	72	0.8	A30967/2423634
10000		MAP3K2 (MEKK2)	LanthaScreen Binding	71	73	72	0.82	PV3822/1545234
10000		GAK	LanthaScreen Binding	61	60	61	0.8	A30973/2372750
10000	Km app	MST4	ZLYTE	59	63	61	0.74	PV3690/2168194
10000		WEE1	LanthaScreen Binding	53	52	53	0.85	PV3817/2050936
10000		LIMK1	LanthaScreen Binding	38	35	36	0.85	PV4337/2024671
10000		STK16 (PKL12)	LanthaScreen Binding	35	33	34	0.85	PV4311/1378057
10000	Km app	PAK2 (PAK65)	ZLYTE	26	26	26	0.88	PV4565/924347
10000		STK39 (STLK3)	LanthaScreen Binding	23	28	26	0.78	PV6412/71727
10000	100	PDK1	ZLYTE	22	19	20	0.81	P3001/2075787
10000		MAP2K5 (MEK5)	LanthaScreen Binding	13	14	13	0.91	A30977/2075507
10000	Km app	PASK	ZLYTE	3	11	7	0.88	PV3972/1653649
10000	Km app	CDKL5	ZLYTE	0	8	4	0.76	A30493/71662
10000		VRK2	LanthaScreen Binding	7	-2	3	0.79	A30986/2262106
10000	Km app	GRK5	ZLYTE	1	4	2	0.91	PV3824/879275
