# Supplementary material for: Discovery of a Novel Pseudo‐Natural Product Aurora Kinase Inhibitor Chemotype through Morphological Profiling
Source: Adv Sci (Weinh). 2024 Apr 3;11(21):2309202. doi: 10.1002/advs.202309202 (PMC11151026; doi:10.1002/advs.202309202)
Supplement: Supplementary file 2 — Supporting Information [file ADVS-11-2309202-s003.xlsx]

## Sheet: kinase_cluster_sims
Target	Well_Id	Trivial Name	Supplier_Id	Induction [%]	Conc. [µM]	Sim to B12@3.0µM	Sim to B12@10.0µM	AKT/PI3K/MTOR	Aurora	BET	DNA Synth.	HDAC	HSP90	L/CH	Na+/K+-ATPase	Protein Synth.	Pyrimidine Synth.	Tubulin	Uncoupling
AAK1	409809:01:02_10.00		SGC-AAK1-1	70.3	10	0	0	0	0	79.8	0	75.3	41.6	71	49.9	59.4	0	93.8	65.5
AAK1	409809:01:04_03.00		SGC-AAK1-1	5.2	3	0	0	0	0	56.3	0	49.8	10.6	56.1	39.1	16	0	69.2	26.9
AAK1	409809:01:05_03.00		SGC-AAK1-1	7.6	3	4	0	0	15.6	59.7	0	58.3	18.3	52.6	48.9	24	0	78	20.6
ACVR1	382120:01:07_10.00	DMH-1	4126	16.2	10	0	0	0	0	72.2	0	67.2	33.6	68.7	40.8	50.5	0	77.4	47.2
ACVR1	382120:02:04_10.00	DMH-1	S7146	45.9	10	0	0	0	0	66.5	0	62.9	45.5	73.7	21.6	45.9	0	75.4	53.7
ACVR1	382120:02:05_10.00	DMH-1	S7146	19.7	10	0	0	0	0	69.6	0	67.3	43.5	70.2	29.2	59.9	0	74	57.2
ACVR1	382120:03:03_02.00	DMH-1	S7146	11.4	2	0	0	0	0	51.1	0	45.4	49.8	53.6	8.8	49.2	0	60.5	36
ACVR1	382120:03:04_06.00	DMH-1	S7146	33.7	6	0	0	0	0	73.9	0	71.5	44.6	73	37.3	59.6	0	79.3	48.4
ACVR1	382120:03:04_10.00	DMH-1	S7146	26.8	10	0	0	0	0	52.5	0	48.1	50.3	50.8	20	57.7	0	57.4	36.9
ACVR1	382123:02:03_02.00	Dorsomorphin (dihydrochloride)	HY-13418	34.5	2	0	0	29.7	0	31.2	17.3	27.6	35.8	74.8	0	11	0	45	25.5
ACVR1	407736:01:03_10.00	ML347	SML1273	8.8	10	0	0	18.5	0	55	0	54	39.7	71.7	21.2	33.4	0	55.7	56.5
ACVR1	407736:02:04_06.00	ML347	S7148	10.5	6	0	0	0	0	64.9	0	65.1	48.6	78.4	25.3	37.2	0	71	48.8
ACVR1	407736:02:04_10.00	ML347	S7148	68	10	0	0	0	0	86.6	0	84.2	30.4	76.6	56.7	73.3	0	90.2	62.3
ACVR1	411099:01:05_01.00	LDN193189 hydrochloride, DM-;3189	SML0559	51.6	1	0	0	0	0	73.5	0	72.4	29.1	62.2	37.5	91.4	0	71.1	60.5
ACVR1	411099:01:12_00.30	LDN193189 hydrochloride, DM-;3189	SML0559	5.4	0.3	0	0	0	0	61.9	0	51.6	37.4	44	24.7	60.2	0	58.3	61.6
ACVR1	411099:01:12_00.50	LDN193189 hydrochloride, DM-;3189	SML0559	7.3	0.5	0	0	0	0	61	0	64	11.7	43.1	42.5	62.9	0	49.4	61.6
CDK1	280178:01:03_10.00	NU6027	N4411	16.2	10	0	0	72.7	0	17.4	5.5	7.9	37.1	27.5	0	31	0	21.9	62.3
CDK1	280178:01:03_30.00	NU6027	N4411	39.6	30	0	0	80.7	0	10.9	15.4	6	41.8	33.9	0	26.4	1.7	18.3	61.4
CDK1	280399:01:03_10.00	CGP-74514A hydrochloride	C3353	68.7	10	0	0	0	0	62.3	0	59.4	19.5	82.4	37.5	21.7	0	68.2	35.6
CDK1	280659:01:03_10.00	Kenpaullone	K3888	23.7	10	5.8	13.2	38.4	13.9	0	34.6	1	47.9	32.9	0	14.9	0.5	15.6	14
CDK1	280659:01:03_30.00	Kenpaullone	K3888	56.8	30	6.1	8.1	5.8	15.2	13.2	28	15.6	36.8	38.9	16.1	31.4	0	36.4	0
CDK1	280659:03:03_10.00	Kenpaullone	1398	20.4	10	22.1	39	53.8	24.8	0	65.7	0	45.4	0	0	0	42.5	0	0
CDK1	391798:01:02_02.00		GW696155X	23	2	0	0	72.8	0	0	68.9	0	23.3	18.5	0	0	40.4	0	21
CDK1	391816:01:02_00.20		GW767488X	7.4	0.2	10	27.9	34.5	3.8	0	85	0	0	5.9	0	0	45.4	0	0
CDK1	391816:01:02_02.00		GW767488X	54.7	2	0	0	48.2	0	0	61.3	0	0	31.5	0	0	22	0	13.5
CDK1	391884:01:02_02.00		GW781673X	10.2	2	33.6	57.8	41.8	31.9	0	90.1	0	0	0	0	0	68.3	0	0
CDK1	391929:01:03_00.20		GW779439X	49.6	0.2	1.1	2	24.4	1.2	1.5	44.8	0	5.4	23.9	6.3	0	8.8	16.6	11.9
CDK1	391929:01:03_02.00		GW779439X	58.4	2	0	0	27.8	0	32.6	0	34.3	18.8	54.3	28.8	0	0	33.4	38.4
CDK1	392015:01:02_00.20		GW589933X	9.2	0.2	39.5	59.8	29.4	39.8	0	90.1	0	17.8	0	0	0	72.3	0	0
CDK1	392015:01:02_02.00		GW589933X	45.1	2	26.7	49.5	51.2	22.6	0	82.6	0	16	0	0	0	85.9	0	0
CDK1	392015:02:02_02.00		GW297361X	7.4	2	38.7	45.3	24	36.4	0	84.7	0	0	0	0	0	54	0	0
CDK1	392062:01:02_02.00		GW805758X	41.3	2	0	0	16	0	51.2	17.2	39.8	4.9	73.1	24.1	16.1	0	64.6	50.2
CDK1	392519:01:09_00.20	SNS-032	S1145	42.7	0.2	0	0	6.7	0	39.4	11.4	35.9	15.4	48.8	31.1	18.4	0	54.6	44.6
CDK1	392519:01:09_02.00	SNS-032	S1145	45.1	2	0	0	35.6	0	1.3	39.3	0	21.5	21.1	2.5	0	13.7	23.7	17.9
CDK1	392519:02:03_02.00	SNS-032	S1145	43.5	2	32.7	41.7	19.8	36.7	0	70.9	0	0	0	0	0	39.9	0	0
CDK1	392537:01:09_00.20	JNJ-7706621	S1249	16.4	0.2	30.8	40.9	19	29.3	0	87.3	0	0	0	0	0	38.1	0	0
CDK1	392537:01:09_02.00	JNJ-7706621	S1249	20.7	2	41.5	66.6	47	33.9	0	93.5	0	0	0	0	0	75.7	0	0
CDK1	392537:02:03_00.20	JNJ-7706621	HY-10329	19	0.2	42.4	48.3	4	46.9	0	82.6	0	11	3.1	0	0	34.1	8.3	0
CDK1	392537:02:03_02.00	JNJ-7706621	HY-10329	30.7	2	43.5	68.6	39.9	42.8	0	91.5	0	20.3	0	0	0	78.1	0	0
CDK1	392551:01:09_00.20	PHA-793887	S1487	5	0.2	13.9	37.9	55.9	1.5	0	89	0	0	0	0	0	69.3	0	0
CDK1	392551:01:09_02.00	PHA-793887	S1487	29.4	2	18.4	34.4	41.1	6.8	0	86.9	0	0	0	0	0	68	0	0
CDK1	392551:02:06_10.00	PHA-793887	18388	43.9	10	35.6	54	21.5	42.2	0	55.7	0	5.1	0	0	0	64.9	0	0
CDK1	392551:02:07_01.00	PHA-793887	18388	14.2	1	34	54.4	33.2	33	0	81.4	0	0	0	0	0	68.6	0	0
CDK1	392551:02:07_03.00	PHA-793887	18388	38.2	3	45.4	58.6	27.2	40.4	0	86.6	0	0	0	0	0	73.4	0	0
CDK1	392551:03:03_02.00	PHA-793887	S1487	23	2	31.2	57.8	39.7	34.3	0	87.7	0	0	0	0	0	72.4	0	0
CDK1	392556:01:09_00.20	AT7519	S1524	8.3	0.2	10.8	33.1	46.3	4.1	0	82.9	0	0	0	0	0	67.6	0	0
CDK1	392556:01:09_02.00	AT7519	S1524	47	2	0	1.2	27	0	0	36.2	0	2.9	15.5	3.5	0	21.6	10.6	2.7
CDK1	392603:01:09_00.20	AZD-5438	S2621	10	0.2	20.6	13.4	0	23.3	8.2	54.9	0	0	29.5	0	0	0	39.3	0
CDK1	392603:01:09_02.00	AZD-5438	S2621	26.6	2	10.2	29.9	50.7	9.4	0	90.7	0	27.8	3.9	0	0	55.4	0	0
CDK1	392614:01:09_00.20	R547	S2688	21.4	0.2	41.9	56.7	28.6	40.5	0	91.4	0	6.5	0	0	0	58.7	0	0
CDK1	392614:01:09_02.00	R547	S2688	20.4	2	2.4	25.4	65.7	0	0	88.7	0	10.9	0	0	0	70.6	0	0
CDK1	392641:01:09_00.20	Milciclib	S2751	10	0.2	0	0	42.2	0	38.8	19.4	28.4	4.6	49.4	20.4	21.5	0	57.5	69.3
CDK1	392641:01:09_02.00	Milciclib	S2751	31.6	2	0	0	0.7	0	49.6	0	38	20.2	53.8	35.1	15.9	0	67.1	39.1
CDK1	392654:01:09_00.20	BMS-265246	S2014	14.9	0.2	35.2	56.6	36	35.7	0	89.5	0	8.8	0	0	0	69.5	0	0
CDK1	392654:01:09_02.00	BMS-265246	S2014	25.6	2	36.2	61.7	46.1	29.5	0	94.4	0	0	0	0	0	81	0	0
CDK1	392654:02:06_10.00	BMS-265246	A8385	31.6	10	48.2	71.4	27.8	49.3	0	81.9	0	4.7	0	0	0	79.4	0	0
CDK1	392711:01:09_02.00	P276-00	S8058	45.3	2	0	0	10.7	0	46.8	0	43.1	17.9	57.7	33	16	0	53.5	46
CDK1	394206:01:05_10.00	Cdk/Crk Inhibitor, RGB-286147, Cdk7 Inhibitor IV	219491	43.4	10	30.5	47.5	16.1	39	0	42.8	0	16.9	0	0	0	59.3	0	0
CDK1	394206:01:06_10.00	Cdk/Crk Inhibitor, RGB-286147, Cdk7 Inhibitor IV	219491	47.3	10	40.6	55.9	24.8	44.2	0	67	0	21.2	0	0	0	62.9	0	0
CDK1	413038:01:04_02.00	Aminopurvalanol-a	21424	15.5	2	23.4	28.4	15.6	25.7	0	63.2	0	14.9	24.1	0	8.5	11	23.1	0
CDK1	413038:01:04_06.00	Aminopurvalanol-a	21424	32.5	6	56.8	57.2	0	69.8	0	50.6	0	19	7.5	0	0	18.5	10.3	0
CDK1	413038:01:04_10.00	Aminopurvalanol-a	21424	46.1	10	48.9	43.2	0	60.1	0	51.2	0	9.3	15.2	0	0	9.3	25.8	0
CDK1	529518:01:04_10.00	CR8	C3249	49.9	10	0	11.5	49	2.1	0	61.9	0	41.2	16	0	0	35.6	9.2	4.5
CDK1	529518:01:04_30.00	CR8	C3249	61.8	30	0	10.9	41.1	7.5	0	58.9	0	46.6	25.2	0	0	27	17.3	8.1
CDK1	529518:01:04_50.00	CR8	C3249	54.1	50	0	5.8	35.5	6.9	0	51.9	0	46.4	32.9	0	0	17.2	23.3	14.3
CDK1	529518:01:05_01.00	CR8	C3249	46.5	1	7.5	2.7	20.2	8.5	12.4	35.3	12.4	27	29.5	1.2	16.1	0	31.6	30.6
CDK1	529518:01:05_03.00	CR8	C3249	51.6	3	21	29.1	37.1	23.9	0	65	0	31.8	6.4	0	0	38.1	0	0
CDK1	529518:01:05_10.00	CR8	C3249	51.3	10	25.2	42.8	36.4	31.9	0	66.8	0	35.1	0	0	0	60.4	0	0
CDK2	280178:01:03_10.00	NU6027	N4411	16.2	10	0	0	72.7	0	17.4	5.5	7.9	37.1	27.5	0	31	0	21.9	62.3
CDK2	280178:01:03_30.00	NU6027	N4411	39.6	30	0	0	80.7	0	10.9	15.4	6	41.8	33.9	0	26.4	1.7	18.3	61.4
CDK2	391798:01:02_02.00		GW696155X	23	2	0	0	72.8	0	0	68.9	0	23.3	18.5	0	0	40.4	0	21
CDK2	391816:01:02_00.20		GW767488X	7.4	0.2	10	27.9	34.5	3.8	0	85	0	0	5.9	0	0	45.4	0	0
CDK2	391816:01:02_02.00		GW767488X	54.7	2	0	0	48.2	0	0	61.3	0	0	31.5	0	0	22	0	13.5
CDK2	391884:01:02_02.00		GW781673X	10.2	2	33.6	57.8	41.8	31.9	0	90.1	0	0	0	0	0	68.3	0	0
CDK2	391929:01:03_00.20		GW779439X	49.6	0.2	1.1	2	24.4	1.2	1.5	44.8	0	5.4	23.9	6.3	0	8.8	16.6	11.9
CDK2	391929:01:03_02.00		GW779439X	58.4	2	0	0	27.8	0	32.6	0	34.3	18.8	54.3	28.8	0	0	33.4	38.4
CDK2	392015:01:02_00.20		GW589933X	9.2	0.2	39.5	59.8	29.4	39.8	0	90.1	0	17.8	0	0	0	72.3	0	0
CDK2	392015:01:02_02.00		GW589933X	45.1	2	26.7	49.5	51.2	22.6	0	82.6	0	16	0	0	0	85.9	0	0
CDK2	392015:02:02_02.00		GW297361X	7.4	2	38.7	45.3	24	36.4	0	84.7	0	0	0	0	0	54	0	0
CDK2	392062:01:02_02.00		GW805758X	41.3	2	0	0	16	0	51.2	17.2	39.8	4.9	73.1	24.1	16.1	0	64.6	50.2
CDK2	392519:01:09_00.20	SNS-032	S1145	42.7	0.2	0	0	6.7	0	39.4	11.4	35.9	15.4	48.8	31.1	18.4	0	54.6	44.6
CDK2	392519:01:09_02.00	SNS-032	S1145	45.1	2	0	0	35.6	0	1.3	39.3	0	21.5	21.1	2.5	0	13.7	23.7	17.9
CDK2	392519:02:03_02.00	SNS-032	S1145	43.5	2	32.7	41.7	19.8	36.7	0	70.9	0	0	0	0	0	39.9	0	0
CDK2	392537:01:09_00.20	JNJ-7706621	S1249	16.4	0.2	30.8	40.9	19	29.3	0	87.3	0	0	0	0	0	38.1	0	0
CDK2	392537:01:09_02.00	JNJ-7706621	S1249	20.7	2	41.5	66.6	47	33.9	0	93.5	0	0	0	0	0	75.7	0	0
CDK2	392537:02:03_00.20	JNJ-7706621	HY-10329	19	0.2	42.4	48.3	4	46.9	0	82.6	0	11	3.1	0	0	34.1	8.3	0
CDK2	392537:02:03_02.00	JNJ-7706621	HY-10329	30.7	2	43.5	68.6	39.9	42.8	0	91.5	0	20.3	0	0	0	78.1	0	0
CDK2	392551:01:09_00.20	PHA-793887	S1487	5	0.2	13.9	37.9	55.9	1.5	0	89	0	0	0	0	0	69.3	0	0
CDK2	392551:01:09_02.00	PHA-793887	S1487	29.4	2	18.4	34.4	41.1	6.8	0	86.9	0	0	0	0	0	68	0	0
CDK2	392551:02:06_10.00	PHA-793887	18388	43.9	10	35.6	54	21.5	42.2	0	55.7	0	5.1	0	0	0	64.9	0	0
CDK2	392551:02:07_01.00	PHA-793887	18388	14.2	1	34	54.4	33.2	33	0	81.4	0	0	0	0	0	68.6	0	0
CDK2	392551:02:07_03.00	PHA-793887	18388	38.2	3	45.4	58.6	27.2	40.4	0	86.6	0	0	0	0	0	73.4	0	0
CDK2	392551:03:03_02.00	PHA-793887	S1487	23	2	31.2	57.8	39.7	34.3	0	87.7	0	0	0	0	0	72.4	0	0
CDK2	392614:01:09_00.20	R547	S2688	21.4	0.2	41.9	56.7	28.6	40.5	0	91.4	0	6.5	0	0	0	58.7	0	0
CDK2	392614:01:09_02.00	R547	S2688	20.4	2	2.4	25.4	65.7	0	0	88.7	0	10.9	0	0	0	70.6	0	0
CDK2	392641:01:09_00.20	Milciclib	S2751	10	0.2	0	0	42.2	0	38.8	19.4	28.4	4.6	49.4	20.4	21.5	0	57.5	69.3
CDK2	392641:01:09_02.00	Milciclib	S2751	31.6	2	0	0	0.7	0	49.6	0	38	20.2	53.8	35.1	15.9	0	67.1	39.1
CDK2	392654:01:09_00.20	BMS-265246	S2014	14.9	0.2	35.2	56.6	36	35.7	0	89.5	0	8.8	0	0	0	69.5	0	0
CDK2	392654:01:09_02.00	BMS-265246	S2014	25.6	2	36.2	61.7	46.1	29.5	0	94.4	0	0	0	0	0	81	0	0
CDK2	392654:02:06_10.00	BMS-265246	A8385	31.6	10	48.2	71.4	27.8	49.3	0	81.9	0	4.7	0	0	0	79.4	0	0
CDK2	413038:01:04_02.00	Aminopurvalanol-a	21424	15.5	2	23.4	28.4	15.6	25.7	0	63.2	0	14.9	24.1	0	8.5	11	23.1	0
CDK2	413038:01:04_06.00	Aminopurvalanol-a	21424	32.5	6	56.8	57.2	0	69.8	0	50.6	0	19	7.5	0	0	18.5	10.3	0
CDK2	413038:01:04_10.00	Aminopurvalanol-a	21424	46.1	10	48.9	43.2	0	60.1	0	51.2	0	9.3	15.2	0	0	9.3	25.8	0
CDK7	392519:01:09_00.20	SNS-032	S1145	42.7	0.2	0	0	6.7	0	39.4	11.4	35.9	15.4	48.8	31.1	18.4	0	54.6	44.6
CDK7	392519:01:09_02.00	SNS-032	S1145	45.1	2	0	0	35.6	0	1.3	39.3	0	21.5	21.1	2.5	0	13.7	23.7	17.9
CDK7	392519:02:03_02.00	SNS-032	S1145	43.5	2	32.7	41.7	19.8	36.7	0	70.9	0	0	0	0	0	39.9	0	0
CDK7	392551:01:09_00.20	PHA-793887	S1487	5	0.2	13.9	37.9	55.9	1.5	0	89	0	0	0	0	0	69.3	0	0
CDK7	392551:01:09_02.00	PHA-793887	S1487	29.4	2	18.4	34.4	41.1	6.8	0	86.9	0	0	0	0	0	68	0	0
CDK7	392551:02:06_10.00	PHA-793887	18388	43.9	10	35.6	54	21.5	42.2	0	55.7	0	5.1	0	0	0	64.9	0	0
CDK7	392551:02:07_01.00	PHA-793887	18388	14.2	1	34	54.4	33.2	33	0	81.4	0	0	0	0	0	68.6	0	0
CDK7	392551:02:07_03.00	PHA-793887	18388	38.2	3	45.4	58.6	27.2	40.4	0	86.6	0	0	0	0	0	73.4	0	0
CDK7	392551:03:03_02.00	PHA-793887	S1487	23	2	31.2	57.8	39.7	34.3	0	87.7	0	0	0	0	0	72.4	0	0
CDK7	392556:01:09_00.20	AT7519	S1524	8.3	0.2	10.8	33.1	46.3	4.1	0	82.9	0	0	0	0	0	67.6	0	0
CDK7	392556:01:09_02.00	AT7519	S1524	47	2	0	1.2	27	0	0	36.2	0	2.9	15.5	3.5	0	21.6	10.6	2.7
CDK7	392784:01:10_00.20	Flavopiridol HCl	S2679	31.4	0.2	0	0	25.6	0	21.4	49.3	10.9	0	43.9	11.7	0	0	43.7	30.8
CDK7	392784:01:10_02.00	Flavopiridol HCl	S2679	43.4	2	1.6	0	23.8	0.6	3.8	37	0	13.6	18.9	9.3	0	8	22.6	16.6
CDK7	394206:01:05_10.00	Cdk/Crk Inhibitor, RGB-286147, Cdk7 Inhibitor IV	219491	43.4	10	30.5	47.5	16.1	39	0	42.8	0	16.9	0	0	0	59.3	0	0
CDK7	394206:01:06_10.00	Cdk/Crk Inhibitor, RGB-286147, Cdk7 Inhibitor IV	219491	47.3	10	40.6	55.9	24.8	44.2	0	67	0	21.2	0	0	0	62.9	0	0
CDK7	394206:01:07_01.00	Cdk/Crk Inhibitor, RGB-286147, Cdk7 Inhibitor IV	219491	40.6	1	38.8	36.2	13.2	38.8	0	60.6	0	15	0	0	0	23.4	6.3	0
CDK7	409923:01:04_01.00	THZ1	Cay9002215	78.1	1	0	0	0	0	62.3	0	61	34.1	77.4	25.2	45.8	0	70.1	51.6
CDK7	409923:01:05_01.00	THZ1	Cay9002215	75.6	1	0	0	0	0	63.3	0	60.9	30.1	77.8	28	45.8	0	70.3	52.5
CDK7	410786:01:03_00.20	CGP60474	HY-11009	49.2	0.2	0	0	10.6	0	31.7	10.5	23.5	15.7	44.2	10.7	0.5	0	41.2	31.3
CDK7	410786:01:03_02.00	CGP60474	HY-11009	61.8	2	0	0	0	0	38.5	3.9	30.6	2.1	53.3	18.2	6.4	0	45.7	27.7
CHK1/2	331830:02:14_10.00	PD 407824	PZ0111	28.2	10	0	0	30.4	0	42.1	0	49.5	53.9	55.6	26.5	27.9	0	60.4	60.7
CHK1/2	392561:01:09_00.20	AZD-7762	S1532	11.2	0.2	0	0	0	0	70.4	0	69.2	35.9	55.4	43.9	51.6	0	59.8	58.3
CHK1/2	392561:01:09_02.00	AZD-7762	S1532	69.8	2	0	0	0	0	84.3	0	83.3	30.8	82.1	57.7	63.3	0	86	61.1
CHK1/2	392622:01:09_02.00	LY2603618	S2626	7.4	2	0	0	0	0	61.4	0	67.8	24.8	48.1	56.4	56.9	0	50.1	62.5
CHK1/2	392631:01:10_02.00	MK-8776 (SCH 900776)	S2735	20.2	2	0	17.6	83.2	0	0	68.4	0	21	0	0	0	69.2	0	0
CHK1/2	392681:01:09_00.20	PF-477736	S2904	7.1	0.2	0	0	0	0	63.5	0	67.7	23.9	37	58.8	50.7	0	58.4	54
CHK1/2	392681:01:09_02.00	PF-477736	S2904	57.2	2	0	0	0	0	79.2	0	74.4	37.3	69.8	53.7	61.7	0	80.7	69.8
CHK1/2	392782:01:09_00.20	CHIR-124	S2683	23.3	0.2	0	0	53.2	0	22.2	8.8	24.8	48.1	40.4	0	37	0	38.7	55.5
CHK1/2	392782:01:09_02.00	CHIR-124	S2683	38.2	2	0	11.7	85.4	0	0	70.8	0	40.2	0	0	0	57.8	0	5.9
CHK1/2	410151:01:04_06.00	CCT245737	S8253	11.2	6	0	19.9	67	0	0	74.7	0	16	0	0	0	65.3	0	0
CHK1/2	410151:01:04_10.00	CCT245737	S8253	12.6	10	3.9	25.2	68.6	0	0	85	0	0	0	0	0	73.5	0	0
CHK1/2	410624:01:03_02.00	AZD-7762	S1532	83.4	2	0	0	0	0	74.1	0	74.6	45.8	71.9	49.4	69.3	0	87.1	58.7
CHK1/2	410624:01:04_00.20	AZD-7762	S1532	33.2	0.2	0	0	0	0	69.8	0	75.6	42.7	69.2	47.9	65.3	0	67.7	63.6
CHK1/2	410624:01:04_00.60	AZD-7762	S1532	74.8	0.6	0	0	0	0	76.3	0	77.5	37.3	80.9	51.2	68.2	0	80.5	63.6
CHK1/2	410624:01:05_00.20	AZD-7762	S1532	34.2	0.2	0	0	0	0	64.8	0	73.3	45.3	63.4	45.5	67.5	0	61.3	63.8
CHK1/2	410624:01:05_00.60	AZD-7762	S1532	77	0.6	0	0	0	0	75	0	76.4	34.7	82	47.4	66.5	0	79.2	59.3
CHK1/2	410624:03:07_01.00	AZD-7762	HY-10992	73.4	1	0	0	0	0	80.3	0	81.2	32.1	78.5	55.9	71.7	0	83.6	65.5
CHK1/2	410624:03:07_03.00	AZD-7762	HY-10992	81	3	0	0	0	0	80.6	0	85.4	23.9	70.4	67.4	70.6	0	87.8	50.3
CHK1/2	410643:01:03_02.00	Rabusertib	S2626	22.3	2	12.3	7.9	2.2	20.6	10.3	20.1	18.4	40.7	24	11.9	31.6	0	28.6	23.4
CHK1/2	413231:01:02_10.00	BML-277	S8632	11.2	10	22.1	48.8	60.4	16.5	0	78.7	0	11.7	0	0	0	60.9	0	0
CHK1/2	413231:01:02_30.00	BML-277	S8632	27.3	30	0	0	5.9	0	59	0	68	50.9	63.8	33	43.2	0	61.4	69.2
CHK1/2	413231:01:02_50.00	BML-277	S8632	74.6	50	0	0	0	0	71	0	73.7	49.7	58.6	53.3	63.3	0	72.4	75.6
CHK1/2	413231:02:02_50.00	BML-277	S8632	55.6	50	0	0	0	0	66.1	0	70.7	42.7	56.8	41.6	64.3	0	65.7	75.6
CHK1/2	413231:02:03_15.00	BML-277	S8632	12.1	15	19.8	40.3	32.4	26.1	0	67.5	0	36.9	0	0	0	57	0	0
CHK1/2	413231:02:03_50.00	BML-277	S8632	53.4	50	0	0	0	0	59.4	0	66.2	59.7	49.7	47.7	55.9	0	71.5	74.6
CHK1/2	413231:03:02_06.00	BML-277	S8632	18.8	6	23.1	52.1	63.4	13.9	0	81.6	0	22.4	0	0	0	83.3	0	0
CHK1/2	413231:03:02_10.00	BML-277	S8632	16.8	10	33.3	59.4	53.3	29.6	0	79.6	0	34.4	0	0	0	78.5	0	0
GAK	525216:02:02_01.00	SGC-GAK-1	SGC-GAK-1	9.8	1	17	0	0	19.2	49.9	0	56.5	16.3	40.7	32.4	63.6	0	68	23.2
GAK	525216:02:02_03.00	SGC-GAK-1	SGC-GAK-1	62.3	3	0	0	0	3.2	78.6	0	78.2	26.9	73.7	53.5	67.5	0	91	52
GAK	525216:02:02_05.00	SGC-GAK-1	SGC-GAK-1	84.8	5	0	0	0	3.8	81.7	0	83.4	32.3	72.9	54.6	74.5	0	91.3	55.6
LCK	245488:05:06_02.00	Emodin	E7881	7.4	2	0	4.7	1.7	0	0	0	0	0	0	19.3	0	23.7	0	0
LCK	280437:01:03_10.00	RK-24466	C8863	77.4	10	0	0	0	2.1	83.9	0	82.5	22.3	67.3	56.9	65.2	0	86.7	45.4
LCK	280437:01:10_00.20	RK-24466	C8863	9.5	0.2	0	0	0	0	75	0	74.1	0.3	59.6	59.9	38.3	0	70.1	34.1
LCK	280437:01:10_02.00	RK-24466	C8863	43.7	2	0	0	0	0	86.4	0	84.7	8.6	70.9	62.1	59.6	0	84	48.6
LCK	280629:01:03_10.00	Indirubin-3'-oxime	I0404	31.1	10	0	0	68.7	0	0	25.4	0	45.4	3.2	0	6.9	16	10.7	38.5
LCK	280629:01:03_30.00	Indirubin-3'-oxime	I0404	46.8	30	0	0	40.4	0	0	0	0	66.4	0.2	0	0	31.7	0	2.8
LCK	280629:02:04_10.00	Indirubin-3'-oxime	1813	41.8	10	0	7	80.1	0	0	57.8	0	56.5	0	0	0	46	0	20.6
LCK	392462:02:09_02.00	PP2	S7008	21.1	2	0	0	0	0	75.9	0	66.1	24.6	63.4	40.8	52.7	0	74.2	61.5
LCK	392462:03:03_02.00	PP2	S7008	52.3	2	0	0	0	0	82.7	0	78.2	25.9	77.4	38.8	59.5	0	79	59.2
LCK	392473:01:09_00.20	Saracatinib	S1006	10	0.2	0	0	0	0	73	0	67.8	32	64.3	41.6	52.1	0	68.2	53.9
LCK	392562:01:09_02.00	R406 (free base)	S1533	11.6	2	0	0	57.2	0	15.3	0	10.7	23.8	32.5	0	9.4	0	6.7	34.4
LCK	392581:01:10_02.00	R406	S2194	11.6	2	0	0	54.1	0	22	0	22.3	37.7	37.5	0	22.8	0	10.4	41.6
LCK	392712:01:09_02.00	PP1	S7060	40.6	2	0	0	0	0	86.1	0	78.6	22.3	72.4	45.4	64.6	0	83.5	56.8
LCK	392781:01:09_02.00	Fostamatinib	S2625	19.9	2	0	0	31.4	0	31.6	0	38.7	22.8	26	25.6	24.2	0	9.9	39.3
LCK	392781:02:03_02.00	Fostamatinib	S2625	35.2	2	0	0	16	0	61.1	0	63.3	48.2	55.2	21.5	55.7	0	50.1	63.6
LCK	392797:01:09_00.20	WH-4-023	S7565	6.4	0.2	0	19.5	69.5	0	0	63.3	0	17.5	0	0	0	55.9	0	0
LCK	413008:01:02_10.00	Src Inhibitor 1	14592	64.1	10	0	0	0	0	81.4	0	80.7	25.3	82.5	42.4	61.6	0	80.9	59.9
LCK	413008:01:03_03.00	Src Inhibitor 1	14592	42	3	0	0	0	0	89	0	89.2	19.8	87.8	49.3	59.6	0	81.4	60.6
LCK	413008:01:03_10.00	Src Inhibitor 1	14592	79.1	10	0	0	0	0	88.9	0	89.5	25.3	84.5	53.6	61.7	0	86	58.5
LCK	524142:02:02_00.50	Fostamatinib Disodium	T2605	6.4	0.5	0	0	38.7	0	25.4	0	24.3	57.5	26.8	0	47.9	0	23.5	51.6
LCK	528590:01:05_01.00	S116836	HY-123450	15.2	1	0	0	60.4	0	3.7	33.2	13.9	37.4	39	0	0	11	4.7	27.7
LCK	528590:01:05_03.00	S116836	HY-123450	20.2	3	0	0	55.8	0	16.3	16.7	27.3	42	48.4	0	9.1	0	15	38.5
LCK	528590:01:05_10.00	S116836	HY-123450	30.4	10	0	0	61.6	0	0.8	44.7	4.6	48.4	34.8	0	1.9	18.2	18	31.7
PKC mu	410842:01:03_00.20	PKC-IN-1	HY-16903	0	0.2
PKC mu	410842:01:03_02.00	PKC-IN-1	HY-16903	3.5	2
RSK3	392677:01:10_02.00	BI-D1870	S2843	5.2	2	0	0	0	0	68.3	0	68.3	31.6	60.6	44.2	45.2	0	66.6	54.5
RSK3	392677:02:04_06.00	BI-D1870	S2843	17.6	6	41	57.8	27	50.9	0	67	0	22.5	0	0	0	54.5	0	0
RSK3	392677:02:04_10.00	BI-D1870	S2843	16.9	10	58.5	68.6	0	76	0	44	0	35.3	0	0	0	36.4	0	0
WEE1	331830:02:14_10.00	PD 407824	PZ0111	28.2	10	0	0	30.4	0	42.1	0	49.5	53.9	55.6	26.5	27.9	0	60.4	60.7
WEE1	409975:01:03_02.00	Adavosertib	S1525	34.9	2	0	0	0	0	70.7	0	71.2	34.9	48.9	60.4	47.8	0	78.8	62

## Sheet: AAK1
Well_Id	Trivial Name	Supplier_Id	Induction [%]	Conc. [µM]	Sim to B12@3.0µM	Sim to B12@10.0µM	AKT/PI3K/MTOR	Aurora	BET	DNA Synth.	HDAC	HSP90	L/CH	Na+/K+-ATPase	Protein Synth.	Pyrimidine Synth.	Tubulin	Uncoupling
409809:01:02_10.00		SGC-AAK1-1	70.3	10	0	0	0	0	79.8	0	75.3	41.6	71	49.9	59.4	0	93.8	65.5
409809:01:04_03.00		SGC-AAK1-1	5.2	3	0	0	0	0	56.3	0	49.8	10.6	56.1	39.1	16	0	69.2	26.9
409809:01:05_03.00		SGC-AAK1-1	7.6	3	4	0	0	15.6	59.7	0	58.3	18.3	52.6	48.9	24	0	78	20.6

## Sheet: ACVR1
Well_Id	Trivial Name	Supplier_Id	Induction [%]	Conc. [µM]	Sim to B12@3.0µM	Sim to B12@10.0µM	AKT/PI3K/MTOR	Aurora	BET	DNA Synth.	HDAC	HSP90	L/CH	Na+/K+-ATPase	Protein Synth.	Pyrimidine Synth.	Tubulin	Uncoupling
382120:01:07_10.00	DMH-1	4126	16.2	10	0	0	0	0	72.2	0	67.2	33.6	68.7	40.8	50.5	0	77.4	47.2
382120:02:04_10.00	DMH-1	S7146	45.9	10	0	0	0	0	66.5	0	62.9	45.5	73.7	21.6	45.9	0	75.4	53.7
382120:02:05_10.00	DMH-1	S7146	19.7	10	0	0	0	0	69.6	0	67.3	43.5	70.2	29.2	59.9	0	74	57.2
382120:03:03_02.00	DMH-1	S7146	11.4	2	0	0	0	0	51.1	0	45.4	49.8	53.6	8.8	49.2	0	60.5	36
382120:03:04_06.00	DMH-1	S7146	33.7	6	0	0	0	0	73.9	0	71.5	44.6	73	37.3	59.6	0	79.3	48.4
382120:03:04_10.00	DMH-1	S7146	26.8	10	0	0	0	0	52.5	0	48.1	50.3	50.8	20	57.7	0	57.4	36.9
382123:02:03_02.00	Dorsomorphin (dihydrochloride)	HY-13418	34.5	2	0	0	29.7	0	31.2	17.3	27.6	35.8	74.8	0	11	0	45	25.5
407736:01:03_10.00	ML347	SML1273	8.8	10	0	0	18.5	0	55	0	54	39.7	71.7	21.2	33.4	0	55.7	56.5
407736:02:04_06.00	ML347	S7148	10.5	6	0	0	0	0	64.9	0	65.1	48.6	78.4	25.3	37.2	0	71	48.8
407736:02:04_10.00	ML347	S7148	68	10	0	0	0	0	86.6	0	84.2	30.4	76.6	56.7	73.3	0	90.2	62.3
411099:01:05_01.00	LDN193189 hydrochloride, DM-;3189	SML0559	51.6	1	0	0	0	0	73.5	0	72.4	29.1	62.2	37.5	91.4	0	71.1	60.5
411099:01:12_00.30	LDN193189 hydrochloride, DM-;3189	SML0559	5.4	0.3	0	0	0	0	61.9	0	51.6	37.4	44	24.7	60.2	0	58.3	61.6
411099:01:12_00.50	LDN193189 hydrochloride, DM-;3189	SML0559	7.3	0.5	0	0	0	0	61	0	64	11.7	43.1	42.5	62.9	0	49.4	61.6

## Sheet: CDK1
Well_Id	Trivial Name	Supplier_Id	Induction [%]	Conc. [µM]	Sim to B12@3.0µM	Sim to B12@10.0µM	AKT/PI3K/MTOR	Aurora	BET	DNA Synth.	HDAC	HSP90	L/CH	Na+/K+-ATPase	Protein Synth.	Pyrimidine Synth.	Tubulin	Uncoupling
280178:01:03_10.00	NU6027	N4411	16.2	10	0	0	72.7	0	17.4	5.5	7.9	37.1	27.5	0	31	0	21.9	62.3
280178:01:03_30.00	NU6027	N4411	39.6	30	0	0	80.7	0	10.9	15.4	6	41.8	33.9	0	26.4	1.7	18.3	61.4
280399:01:03_10.00	CGP-74514A hydrochloride	C3353	68.7	10	0	0	0	0	62.3	0	59.4	19.5	82.4	37.5	21.7	0	68.2	35.6
280659:01:03_10.00	Kenpaullone	K3888	23.7	10	5.8	13.2	38.4	13.9	0	34.6	1	47.9	32.9	0	14.9	0.5	15.6	14
280659:01:03_30.00	Kenpaullone	K3888	56.8	30	6.1	8.1	5.8	15.2	13.2	28	15.6	36.8	38.9	16.1	31.4	0	36.4	0
280659:03:03_10.00	Kenpaullone	1398	20.4	10	22.1	39	53.8	24.8	0	65.7	0	45.4	0	0	0	42.5	0	0
391798:01:02_02.00		GW696155X	23	2	0	0	72.8	0	0	68.9	0	23.3	18.5	0	0	40.4	0	21
391816:01:02_00.20		GW767488X	7.4	0.2	10	27.9	34.5	3.8	0	85	0	0	5.9	0	0	45.4	0	0
391816:01:02_02.00		GW767488X	54.7	2	0	0	48.2	0	0	61.3	0	0	31.5	0	0	22	0	13.5
391884:01:02_02.00		GW781673X	10.2	2	33.6	57.8	41.8	31.9	0	90.1	0	0	0	0	0	68.3	0	0
391929:01:03_00.20		GW779439X	49.6	0.2	1.1	2	24.4	1.2	1.5	44.8	0	5.4	23.9	6.3	0	8.8	16.6	11.9
391929:01:03_02.00		GW779439X	58.4	2	0	0	27.8	0	32.6	0	34.3	18.8	54.3	28.8	0	0	33.4	38.4
392015:01:02_00.20		GW589933X	9.2	0.2	39.5	59.8	29.4	39.8	0	90.1	0	17.8	0	0	0	72.3	0	0
392015:01:02_02.00		GW589933X	45.1	2	26.7	49.5	51.2	22.6	0	82.6	0	16	0	0	0	85.9	0	0
392015:02:02_02.00		GW297361X	7.4	2	38.7	45.3	24	36.4	0	84.7	0	0	0	0	0	54	0	0
392062:01:02_02.00		GW805758X	41.3	2	0	0	16	0	51.2	17.2	39.8	4.9	73.1	24.1	16.1	0	64.6	50.2
392519:01:09_00.20	SNS-032	S1145	42.7	0.2	0	0	6.7	0	39.4	11.4	35.9	15.4	48.8	31.1	18.4	0	54.6	44.6
392519:01:09_02.00	SNS-032	S1145	45.1	2	0	0	35.6	0	1.3	39.3	0	21.5	21.1	2.5	0	13.7	23.7	17.9
392519:02:03_02.00	SNS-032	S1145	43.5	2	32.7	41.7	19.8	36.7	0	70.9	0	0	0	0	0	39.9	0	0
392537:01:09_00.20	JNJ-7706621	S1249	16.4	0.2	30.8	40.9	19	29.3	0	87.3	0	0	0	0	0	38.1	0	0
392537:01:09_02.00	JNJ-7706621	S1249	20.7	2	41.5	66.6	47	33.9	0	93.5	0	0	0	0	0	75.7	0	0
392537:02:03_00.20	JNJ-7706621	HY-10329	19	0.2	42.4	48.3	4	46.9	0	82.6	0	11	3.1	0	0	34.1	8.3	0
392537:02:03_02.00	JNJ-7706621	HY-10329	30.7	2	43.5	68.6	39.9	42.8	0	91.5	0	20.3	0	0	0	78.1	0	0
392551:01:09_00.20	PHA-793887	S1487	5	0.2	13.9	37.9	55.9	1.5	0	89	0	0	0	0	0	69.3	0	0
392551:01:09_02.00	PHA-793887	S1487	29.4	2	18.4	34.4	41.1	6.8	0	86.9	0	0	0	0	0	68	0	0
392551:02:06_10.00	PHA-793887	18388	43.9	10	35.6	54	21.5	42.2	0	55.7	0	5.1	0	0	0	64.9	0	0
392551:02:07_01.00	PHA-793887	18388	14.2	1	34	54.4	33.2	33	0	81.4	0	0	0	0	0	68.6	0	0
392551:02:07_03.00	PHA-793887	18388	38.2	3	45.4	58.6	27.2	40.4	0	86.6	0	0	0	0	0	73.4	0	0
392551:03:03_02.00	PHA-793887	S1487	23	2	31.2	57.8	39.7	34.3	0	87.7	0	0	0	0	0	72.4	0	0
392556:01:09_00.20	AT7519	S1524	8.3	0.2	10.8	33.1	46.3	4.1	0	82.9	0	0	0	0	0	67.6	0	0
392556:01:09_02.00	AT7519	S1524	47	2	0	1.2	27	0	0	36.2	0	2.9	15.5	3.5	0	21.6	10.6	2.7
392603:01:09_00.20	AZD-5438	S2621	10	0.2	20.6	13.4	0	23.3	8.2	54.9	0	0	29.5	0	0	0	39.3	0
392603:01:09_02.00	AZD-5438	S2621	26.6	2	10.2	29.9	50.7	9.4	0	90.7	0	27.8	3.9	0	0	55.4	0	0
392614:01:09_00.20	R547	S2688	21.4	0.2	41.9	56.7	28.6	40.5	0	91.4	0	6.5	0	0	0	58.7	0	0
392614:01:09_02.00	R547	S2688	20.4	2	2.4	25.4	65.7	0	0	88.7	0	10.9	0	0	0	70.6	0	0
392641:01:09_00.20	Milciclib	S2751	10	0.2	0	0	42.2	0	38.8	19.4	28.4	4.6	49.4	20.4	21.5	0	57.5	69.3
392641:01:09_02.00	Milciclib	S2751	31.6	2	0	0	0.7	0	49.6	0	38	20.2	53.8	35.1	15.9	0	67.1	39.1
392654:01:09_00.20	BMS-265246	S2014	14.9	0.2	35.2	56.6	36	35.7	0	89.5	0	8.8	0	0	0	69.5	0	0
392654:01:09_02.00	BMS-265246	S2014	25.6	2	36.2	61.7	46.1	29.5	0	94.4	0	0	0	0	0	81	0	0
392654:02:06_10.00	BMS-265246	A8385	31.6	10	48.2	71.4	27.8	49.3	0	81.9	0	4.7	0	0	0	79.4	0	0
392711:01:09_02.00	P276-00	S8058	45.3	2	0	0	10.7	0	46.8	0	43.1	17.9	57.7	33	16	0	53.5	46
394206:01:05_10.00	Cdk/Crk Inhibitor, RGB-286147, Cdk7 Inhibitor IV	219491	43.4	10	30.5	47.5	16.1	39	0	42.8	0	16.9	0	0	0	59.3	0	0
394206:01:06_10.00	Cdk/Crk Inhibitor, RGB-286147, Cdk7 Inhibitor IV	219491	47.3	10	40.6	55.9	24.8	44.2	0	67	0	21.2	0	0	0	62.9	0	0
413038:01:04_02.00	Aminopurvalanol-a	21424	15.5	2	23.4	28.4	15.6	25.7	0	63.2	0	14.9	24.1	0	8.5	11	23.1	0
413038:01:04_06.00	Aminopurvalanol-a	21424	32.5	6	56.8	57.2	0	69.8	0	50.6	0	19	7.5	0	0	18.5	10.3	0
413038:01:04_10.00	Aminopurvalanol-a	21424	46.1	10	48.9	43.2	0	60.1	0	51.2	0	9.3	15.2	0	0	9.3	25.8	0
529518:01:04_10.00	CR8	C3249	49.9	10	0	11.5	49	2.1	0	61.9	0	41.2	16	0	0	35.6	9.2	4.5
529518:01:04_30.00	CR8	C3249	61.8	30	0	10.9	41.1	7.5	0	58.9	0	46.6	25.2	0	0	27	17.3	8.1
529518:01:04_50.00	CR8	C3249	54.1	50	0	5.8	35.5	6.9	0	51.9	0	46.4	32.9	0	0	17.2	23.3	14.3
529518:01:05_01.00	CR8	C3249	46.5	1	7.5	2.7	20.2	8.5	12.4	35.3	12.4	27	29.5	1.2	16.1	0	31.6	30.6
529518:01:05_03.00	CR8	C3249	51.6	3	21	29.1	37.1	23.9	0	65	0	31.8	6.4	0	0	38.1	0	0
529518:01:05_10.00	CR8	C3249	51.3	10	25.2	42.8	36.4	31.9	0	66.8	0	35.1	0	0	0	60.4	0	0

## Sheet: CDK2
Well_Id	Trivial Name	Supplier_Id	Induction [%]	Conc. [µM]	Sim to B12@3.0µM	Sim to B12@10.0µM	AKT/PI3K/MTOR	Aurora	BET	DNA Synth.	HDAC	HSP90	L/CH	Na+/K+-ATPase	Protein Synth.	Pyrimidine Synth.	Tubulin	Uncoupling
280178:01:03_10.00	NU6027	N4411	16.2	10	0	0	72.7	0	17.4	5.5	7.9	37.1	27.5	0	31	0	21.9	62.3
280178:01:03_30.00	NU6027	N4411	39.6	30	0	0	80.7	0	10.9	15.4	6	41.8	33.9	0	26.4	1.7	18.3	61.4
391798:01:02_02.00		GW696155X	23	2	0	0	72.8	0	0	68.9	0	23.3	18.5	0	0	40.4	0	21
391816:01:02_00.20		GW767488X	7.4	0.2	10	27.9	34.5	3.8	0	85	0	0	5.9	0	0	45.4	0	0
391816:01:02_02.00		GW767488X	54.7	2	0	0	48.2	0	0	61.3	0	0	31.5	0	0	22	0	13.5
391884:01:02_02.00		GW781673X	10.2	2	33.6	57.8	41.8	31.9	0	90.1	0	0	0	0	0	68.3	0	0
391929:01:03_00.20		GW779439X	49.6	0.2	1.1	2	24.4	1.2	1.5	44.8	0	5.4	23.9	6.3	0	8.8	16.6	11.9
391929:01:03_02.00		GW779439X	58.4	2	0	0	27.8	0	32.6	0	34.3	18.8	54.3	28.8	0	0	33.4	38.4
392015:01:02_00.20		GW589933X	9.2	0.2	39.5	59.8	29.4	39.8	0	90.1	0	17.8	0	0	0	72.3	0	0
392015:01:02_02.00		GW589933X	45.1	2	26.7	49.5	51.2	22.6	0	82.6	0	16	0	0	0	85.9	0	0
392015:02:02_02.00		GW297361X	7.4	2	38.7	45.3	24	36.4	0	84.7	0	0	0	0	0	54	0	0
392062:01:02_02.00		GW805758X	41.3	2	0	0	16	0	51.2	17.2	39.8	4.9	73.1	24.1	16.1	0	64.6	50.2
392519:01:09_00.20	SNS-032	S1145	42.7	0.2	0	0	6.7	0	39.4	11.4	35.9	15.4	48.8	31.1	18.4	0	54.6	44.6
392519:01:09_02.00	SNS-032	S1145	45.1	2	0	0	35.6	0	1.3	39.3	0	21.5	21.1	2.5	0	13.7	23.7	17.9
392519:02:03_02.00	SNS-032	S1145	43.5	2	32.7	41.7	19.8	36.7	0	70.9	0	0	0	0	0	39.9	0	0
392537:01:09_00.20	JNJ-7706621	S1249	16.4	0.2	30.8	40.9	19	29.3	0	87.3	0	0	0	0	0	38.1	0	0
392537:01:09_02.00	JNJ-7706621	S1249	20.7	2	41.5	66.6	47	33.9	0	93.5	0	0	0	0	0	75.7	0	0
392537:02:03_00.20	JNJ-7706621	HY-10329	19	0.2	42.4	48.3	4	46.9	0	82.6	0	11	3.1	0	0	34.1	8.3	0
392537:02:03_02.00	JNJ-7706621	HY-10329	30.7	2	43.5	68.6	39.9	42.8	0	91.5	0	20.3	0	0	0	78.1	0	0
392551:01:09_00.20	PHA-793887	S1487	5	0.2	13.9	37.9	55.9	1.5	0	89	0	0	0	0	0	69.3	0	0
392551:01:09_02.00	PHA-793887	S1487	29.4	2	18.4	34.4	41.1	6.8	0	86.9	0	0	0	0	0	68	0	0
392551:02:06_10.00	PHA-793887	18388	43.9	10	35.6	54	21.5	42.2	0	55.7	0	5.1	0	0	0	64.9	0	0
392551:02:07_01.00	PHA-793887	18388	14.2	1	34	54.4	33.2	33	0	81.4	0	0	0	0	0	68.6	0	0
392551:02:07_03.00	PHA-793887	18388	38.2	3	45.4	58.6	27.2	40.4	0	86.6	0	0	0	0	0	73.4	0	0
392551:03:03_02.00	PHA-793887	S1487	23	2	31.2	57.8	39.7	34.3	0	87.7	0	0	0	0	0	72.4	0	0
392614:01:09_00.20	R547	S2688	21.4	0.2	41.9	56.7	28.6	40.5	0	91.4	0	6.5	0	0	0	58.7	0	0
392614:01:09_02.00	R547	S2688	20.4	2	2.4	25.4	65.7	0	0	88.7	0	10.9	0	0	0	70.6	0	0
392641:01:09_00.20	Milciclib	S2751	10	0.2	0	0	42.2	0	38.8	19.4	28.4	4.6	49.4	20.4	21.5	0	57.5	69.3
392641:01:09_02.00	Milciclib	S2751	31.6	2	0	0	0.7	0	49.6	0	38	20.2	53.8	35.1	15.9	0	67.1	39.1
392654:01:09_00.20	BMS-265246	S2014	14.9	0.2	35.2	56.6	36	35.7	0	89.5	0	8.8	0	0	0	69.5	0	0
392654:01:09_02.00	BMS-265246	S2014	25.6	2	36.2	61.7	46.1	29.5	0	94.4	0	0	0	0	0	81	0	0
392654:02:06_10.00	BMS-265246	A8385	31.6	10	48.2	71.4	27.8	49.3	0	81.9	0	4.7	0	0	0	79.4	0	0
413038:01:04_02.00	Aminopurvalanol-a	21424	15.5	2	23.4	28.4	15.6	25.7	0	63.2	0	14.9	24.1	0	8.5	11	23.1	0
413038:01:04_06.00	Aminopurvalanol-a	21424	32.5	6	56.8	57.2	0	69.8	0	50.6	0	19	7.5	0	0	18.5	10.3	0
413038:01:04_10.00	Aminopurvalanol-a	21424	46.1	10	48.9	43.2	0	60.1	0	51.2	0	9.3	15.2	0	0	9.3	25.8	0

## Sheet: CDK7
Well_Id	Trivial Name	Supplier_Id	Induction [%]	Conc. [µM]	Sim to B12@3.0µM	Sim to B12@10.0µM	AKT/PI3K/MTOR	Aurora	BET	DNA Synth.	HDAC	HSP90	L/CH	Na+/K+-ATPase	Protein Synth.	Pyrimidine Synth.	Tubulin	Uncoupling
392519:01:09_00.20	SNS-032	S1145	42.7	0.2	0	0	6.7	0	39.4	11.4	35.9	15.4	48.8	31.1	18.4	0	54.6	44.6
392519:01:09_02.00	SNS-032	S1145	45.1	2	0	0	35.6	0	1.3	39.3	0	21.5	21.1	2.5	0	13.7	23.7	17.9
392519:02:03_02.00	SNS-032	S1145	43.5	2	32.7	41.7	19.8	36.7	0	70.9	0	0	0	0	0	39.9	0	0
392551:01:09_00.20	PHA-793887	S1487	5	0.2	13.9	37.9	55.9	1.5	0	89	0	0	0	0	0	69.3	0	0
392551:01:09_02.00	PHA-793887	S1487	29.4	2	18.4	34.4	41.1	6.8	0	86.9	0	0	0	0	0	68	0	0
392551:02:06_10.00	PHA-793887	18388	43.9	10	35.6	54	21.5	42.2	0	55.7	0	5.1	0	0	0	64.9	0	0
392551:02:07_01.00	PHA-793887	18388	14.2	1	34	54.4	33.2	33	0	81.4	0	0	0	0	0	68.6	0	0
392551:02:07_03.00	PHA-793887	18388	38.2	3	45.4	58.6	27.2	40.4	0	86.6	0	0	0	0	0	73.4	0	0
392551:03:03_02.00	PHA-793887	S1487	23	2	31.2	57.8	39.7	34.3	0	87.7	0	0	0	0	0	72.4	0	0
392556:01:09_00.20	AT7519	S1524	8.3	0.2	10.8	33.1	46.3	4.1	0	82.9	0	0	0	0	0	67.6	0	0
392556:01:09_02.00	AT7519	S1524	47	2	0	1.2	27	0	0	36.2	0	2.9	15.5	3.5	0	21.6	10.6	2.7
392784:01:10_00.20	Flavopiridol HCl	S2679	31.4	0.2	0	0	25.6	0	21.4	49.3	10.9	0	43.9	11.7	0	0	43.7	30.8
392784:01:10_02.00	Flavopiridol HCl	S2679	43.4	2	1.6	0	23.8	0.6	3.8	37	0	13.6	18.9	9.3	0	8	22.6	16.6
394206:01:05_10.00	Cdk/Crk Inhibitor, RGB-286147, Cdk7 Inhibitor IV	219491	43.4	10	30.5	47.5	16.1	39	0	42.8	0	16.9	0	0	0	59.3	0	0
394206:01:06_10.00	Cdk/Crk Inhibitor, RGB-286147, Cdk7 Inhibitor IV	219491	47.3	10	40.6	55.9	24.8	44.2	0	67	0	21.2	0	0	0	62.9	0	0
394206:01:07_01.00	Cdk/Crk Inhibitor, RGB-286147, Cdk7 Inhibitor IV	219491	40.6	1	38.8	36.2	13.2	38.8	0	60.6	0	15	0	0	0	23.4	6.3	0
409923:01:04_01.00	THZ1	Cay9002215	78.1	1	0	0	0	0	62.3	0	61	34.1	77.4	25.2	45.8	0	70.1	51.6
409923:01:05_01.00	THZ1	Cay9002215	75.6	1	0	0	0	0	63.3	0	60.9	30.1	77.8	28	45.8	0	70.3	52.5
410786:01:03_00.20	CGP60474	HY-11009	49.2	0.2	0	0	10.6	0	31.7	10.5	23.5	15.7	44.2	10.7	0.5	0	41.2	31.3
410786:01:03_02.00	CGP60474	HY-11009	61.8	2	0	0	0	0	38.5	3.9	30.6	2.1	53.3	18.2	6.4	0	45.7	27.7

## Sheet: CHK1_2
Well_Id	Trivial Name	Supplier_Id	Induction [%]	Conc. [µM]	Sim to B12@3.0µM	Sim to B12@10.0µM	AKT/PI3K/MTOR	Aurora	BET	DNA Synth.	HDAC	HSP90	L/CH	Na+/K+-ATPase	Protein Synth.	Pyrimidine Synth.	Tubulin	Uncoupling
331830:02:14_10.00	PD 407824	PZ0111	28.2	10	0	0	30.4	0	42.1	0	49.5	53.9	55.6	26.5	27.9	0	60.4	60.7
392561:01:09_00.20	AZD-7762	S1532	11.2	0.2	0	0	0	0	70.4	0	69.2	35.9	55.4	43.9	51.6	0	59.8	58.3
392561:01:09_02.00	AZD-7762	S1532	69.8	2	0	0	0	0	84.3	0	83.3	30.8	82.1	57.7	63.3	0	86	61.1
392622:01:09_02.00	LY2603618	S2626	7.4	2	0	0	0	0	61.4	0	67.8	24.8	48.1	56.4	56.9	0	50.1	62.5
392631:01:10_02.00	MK-8776 (SCH 900776)	S2735	20.2	2	0	17.6	83.2	0	0	68.4	0	21	0	0	0	69.2	0	0
392681:01:09_00.20	PF-477736	S2904	7.1	0.2	0	0	0	0	63.5	0	67.7	23.9	37	58.8	50.7	0	58.4	54
392681:01:09_02.00	PF-477736	S2904	57.2	2	0	0	0	0	79.2	0	74.4	37.3	69.8	53.7	61.7	0	80.7	69.8
392782:01:09_00.20	CHIR-124	S2683	23.3	0.2	0	0	53.2	0	22.2	8.8	24.8	48.1	40.4	0	37	0	38.7	55.5
392782:01:09_02.00	CHIR-124	S2683	38.2	2	0	11.7	85.4	0	0	70.8	0	40.2	0	0	0	57.8	0	5.9
410151:01:04_06.00	CCT245737	S8253	11.2	6	0	19.9	67	0	0	74.7	0	16	0	0	0	65.3	0	0
410151:01:04_10.00	CCT245737	S8253	12.6	10	3.9	25.2	68.6	0	0	85	0	0	0	0	0	73.5	0	0
410624:01:03_02.00	AZD-7762	S1532	83.4	2	0	0	0	0	74.1	0	74.6	45.8	71.9	49.4	69.3	0	87.1	58.7
410624:01:04_00.20	AZD-7762	S1532	33.2	0.2	0	0	0	0	69.8	0	75.6	42.7	69.2	47.9	65.3	0	67.7	63.6
410624:01:04_00.60	AZD-7762	S1532	74.8	0.6	0	0	0	0	76.3	0	77.5	37.3	80.9	51.2	68.2	0	80.5	63.6
410624:01:05_00.20	AZD-7762	S1532	34.2	0.2	0	0	0	0	64.8	0	73.3	45.3	63.4	45.5	67.5	0	61.3	63.8
410624:01:05_00.60	AZD-7762	S1532	77	0.6	0	0	0	0	75	0	76.4	34.7	82	47.4	66.5	0	79.2	59.3
410624:03:07_01.00	AZD-7762	HY-10992	73.4	1	0	0	0	0	80.3	0	81.2	32.1	78.5	55.9	71.7	0	83.6	65.5
410624:03:07_03.00	AZD-7762	HY-10992	81	3	0	0	0	0	80.6	0	85.4	23.9	70.4	67.4	70.6	0	87.8	50.3
410643:01:03_02.00	Rabusertib	S2626	22.3	2	12.3	7.9	2.2	20.6	10.3	20.1	18.4	40.7	24	11.9	31.6	0	28.6	23.4
413231:01:02_10.00	BML-277	S8632	11.2	10	22.1	48.8	60.4	16.5	0	78.7	0	11.7	0	0	0	60.9	0	0
413231:01:02_30.00	BML-277	S8632	27.3	30	0	0	5.9	0	59	0	68	50.9	63.8	33	43.2	0	61.4	69.2
413231:01:02_50.00	BML-277	S8632	74.6	50	0	0	0	0	71	0	73.7	49.7	58.6	53.3	63.3	0	72.4	75.6
413231:02:02_50.00	BML-277	S8632	55.6	50	0	0	0	0	66.1	0	70.7	42.7	56.8	41.6	64.3	0	65.7	75.6
413231:02:03_15.00	BML-277	S8632	12.1	15	19.8	40.3	32.4	26.1	0	67.5	0	36.9	0	0	0	57	0	0
413231:02:03_50.00	BML-277	S8632	53.4	50	0	0	0	0	59.4	0	66.2	59.7	49.7	47.7	55.9	0	71.5	74.6
413231:03:02_06.00	BML-277	S8632	18.8	6	23.1	52.1	63.4	13.9	0	81.6	0	22.4	0	0	0	83.3	0	0
413231:03:02_10.00	BML-277	S8632	16.8	10	33.3	59.4	53.3	29.6	0	79.6	0	34.4	0	0	0	78.5	0	0

## Sheet: GAK
Well_Id	Trivial Name	Supplier_Id	Induction [%]	Conc. [µM]	Sim to B12@3.0µM	Sim to B12@10.0µM	AKT/PI3K/MTOR	Aurora	BET	DNA Synth.	HDAC	HSP90	L/CH	Na+/K+-ATPase	Protein Synth.	Pyrimidine Synth.	Tubulin	Uncoupling
525216:02:02_01.00	SGC-GAK-1	SGC-GAK-1	9.8	1	17	0	0	19.2	49.9	0	56.5	16.3	40.7	32.4	63.6	0	68	23.2
525216:02:02_03.00	SGC-GAK-1	SGC-GAK-1	62.3	3	0	0	0	3.2	78.6	0	78.2	26.9	73.7	53.5	67.5	0	91	52
525216:02:02_05.00	SGC-GAK-1	SGC-GAK-1	84.8	5	0	0	0	3.8	81.7	0	83.4	32.3	72.9	54.6	74.5	0	91.3	55.6

## Sheet: LCK
Well_Id	Trivial Name	Supplier_Id	Induction [%]	Conc. [µM]	Sim to B12@3.0µM	Sim to B12@10.0µM	AKT/PI3K/MTOR	Aurora	BET	DNA Synth.	HDAC	HSP90	L/CH	Na+/K+-ATPase	Protein Synth.	Pyrimidine Synth.	Tubulin	Uncoupling
245488:05:06_02.00	Emodin	E7881	7.4	2	0	4.7	1.7	0	0	0	0	0	0	19.3	0	23.7	0	0
280437:01:03_10.00	RK-24466	C8863	77.4	10	0	0	0	2.1	83.9	0	82.5	22.3	67.3	56.9	65.2	0	86.7	45.4
280437:01:10_00.20	RK-24466	C8863	9.5	0.2	0	0	0	0	75	0	74.1	0.3	59.6	59.9	38.3	0	70.1	34.1
280437:01:10_02.00	RK-24466	C8863	43.7	2	0	0	0	0	86.4	0	84.7	8.6	70.9	62.1	59.6	0	84	48.6
280629:01:03_10.00	Indirubin-3'-oxime	I0404	31.1	10	0	0	68.7	0	0	25.4	0	45.4	3.2	0	6.9	16	10.7	38.5
280629:01:03_30.00	Indirubin-3'-oxime	I0404	46.8	30	0	0	40.4	0	0	0	0	66.4	0.2	0	0	31.7	0	2.8
280629:02:04_10.00	Indirubin-3'-oxime	1813	41.8	10	0	7	80.1	0	0	57.8	0	56.5	0	0	0	46	0	20.6
392462:02:09_02.00	PP2	S7008	21.1	2	0	0	0	0	75.9	0	66.1	24.6	63.4	40.8	52.7	0	74.2	61.5
392462:03:03_02.00	PP2	S7008	52.3	2	0	0	0	0	82.7	0	78.2	25.9	77.4	38.8	59.5	0	79	59.2
392473:01:09_00.20	Saracatinib	S1006	10	0.2	0	0	0	0	73	0	67.8	32	64.3	41.6	52.1	0	68.2	53.9
392562:01:09_02.00	R406 (free base)	S1533	11.6	2	0	0	57.2	0	15.3	0	10.7	23.8	32.5	0	9.4	0	6.7	34.4
392581:01:10_02.00	R406	S2194	11.6	2	0	0	54.1	0	22	0	22.3	37.7	37.5	0	22.8	0	10.4	41.6
392712:01:09_02.00	PP1	S7060	40.6	2	0	0	0	0	86.1	0	78.6	22.3	72.4	45.4	64.6	0	83.5	56.8
392781:01:09_02.00	Fostamatinib	S2625	19.9	2	0	0	31.4	0	31.6	0	38.7	22.8	26	25.6	24.2	0	9.9	39.3
392781:02:03_02.00	Fostamatinib	S2625	35.2	2	0	0	16	0	61.1	0	63.3	48.2	55.2	21.5	55.7	0	50.1	63.6
392797:01:09_00.20	WH-4-023	S7565	6.4	0.2	0	19.5	69.5	0	0	63.3	0	17.5	0	0	0	55.9	0	0
413008:01:02_10.00	Src Inhibitor 1	14592	64.1	10	0	0	0	0	81.4	0	80.7	25.3	82.5	42.4	61.6	0	80.9	59.9
413008:01:03_03.00	Src Inhibitor 1	14592	42	3	0	0	0	0	89	0	89.2	19.8	87.8	49.3	59.6	0	81.4	60.6
413008:01:03_10.00	Src Inhibitor 1	14592	79.1	10	0	0	0	0	88.9	0	89.5	25.3	84.5	53.6	61.7	0	86	58.5
524142:02:02_00.50	Fostamatinib Disodium	T2605	6.4	0.5	0	0	38.7	0	25.4	0	24.3	57.5	26.8	0	47.9	0	23.5	51.6
528590:01:05_01.00	S116836	HY-123450	15.2	1	0	0	60.4	0	3.7	33.2	13.9	37.4	39	0	0	11	4.7	27.7
528590:01:05_03.00	S116836	HY-123450	20.2	3	0	0	55.8	0	16.3	16.7	27.3	42	48.4	0	9.1	0	15	38.5
528590:01:05_10.00	S116836	HY-123450	30.4	10	0	0	61.6	0	0.8	44.7	4.6	48.4	34.8	0	1.9	18.2	18	31.7

## Sheet: PKC mu
Well_Id	Trivial Name	Supplier_Id	Induction [%]	Conc. [µM]	Sim to B12@3.0µM	Sim to B12@10.0µM	AKT/PI3K/MTOR	Aurora	BET	DNA Synth.	HDAC	HSP90	L/CH	Na+/K+-ATPase	Protein Synth.	Pyrimidine Synth.	Tubulin	Uncoupling
410842:01:03_00.20	PKC-IN-1	HY-16903	0	0.2
410842:01:03_02.00	PKC-IN-1	HY-16903	3.5	2
Induction too low, no similarities were determined.

[truncated: 2 more sheets: RSK3, WEE1]
