# Supplementary material for: Discovery of a Novel Pseudo‐Natural Product Aurora Kinase Inhibitor Chemotype through Morphological Profiling
Source: Adv Sci (Weinh). 2024 Apr 3;11(21):2309202. doi: 10.1002/advs.202309202 (PMC11151026; doi:10.1002/advs.202309202)
Supplement: Supplementary file 3 — Supporting Information [file ADVS-11-2309202-s002.xlsx]

## Sheet: Tabelle1
Feature Idx	Feature	Z-Score
465	Nuclei_AreaShape_Perimeter	40.54
462	Nuclei_AreaShape_Area	39.76
464	Nuclei_AreaShape_MaxFeretDiameter	27.01
5	Cells_AreaShape_MinorAxisLength	26.52
3	Cells_AreaShape_MeanRadius	24.5
4	Cells_AreaShape_MinFeretDiameter	23.86
231	Cytoplasm_AreaShape_MinFeretDiameter	23.86
463	Nuclei_AreaShape_MajorAxisLength	23.8
233	Cytoplasm_AreaShape_Perimeter	23.79
6	Cells_AreaShape_Perimeter	21.88
232	Cytoplasm_AreaShape_MinorAxisLength	21.86
2	Cells_AreaShape_MaximumRadius	21.15
1	Cells_AreaShape_Area	20.63
230	Cytoplasm_AreaShape_Area	17.86
375	Cytoplasm_Texture_Correlation_Ph_golgi_10_00	13.74
410	Cytoplasm_Texture_InverseDifferenceMoment_ER_10_00	13.54
135	Cells_Texture_Correlation_ER_10_00	12.06
412	Cytoplasm_Texture_InverseDifferenceMoment_ER_5_00	10.76
177	Cells_Texture_InverseDifferenceMoment_ER_10_00	10.17
416	Cytoplasm_Texture_InverseDifferenceMoment_Ph_golgi_10_00	9.14
62	Cells_Intensity_IntegratedIntensity_Syto	8.66
411	Cytoplasm_Texture_InverseDifferenceMoment_ER_3_00	8.37
377	Cytoplasm_Texture_Correlation_Ph_golgi_5_00	8.03
61	Cells_Intensity_IntegratedIntensityEdge_Hoechst	7.66
418	Cytoplasm_Texture_InverseDifferenceMoment_Ph_golgi_5_00	7.31
179	Cells_Texture_InverseDifferenceMoment_ER_5_00	7.29
351	Cytoplasm_Texture_AngularSecondMoment_ER_5_00	7.23
297	Cytoplasm_Intensity_IntegratedIntensity_Syto	6.85
417	Cytoplasm_Texture_InverseDifferenceMoment_Ph_golgi_3_00	6.69
137	Cells_Texture_Correlation_ER_5_00	6.39
350	Cytoplasm_Texture_AngularSecondMoment_ER_3_00	6.31
185	Cells_Texture_InverseDifferenceMoment_Ph_golgi_5_00	5.53
184	Cells_Texture_InverseDifferenceMoment_Ph_golgi_3_00	5.45
144	Cells_Texture_Correlation_Syto_10_00	5.23
338	Cytoplasm_RadialDistribution_MeanFrac_Mito_4of4	5.22
141	Cells_Texture_Correlation_Ph_golgi_10_00	5.16
178	Cells_Texture_InverseDifferenceMoment_ER_3_00	5
376	Cytoplasm_Texture_Correlation_Ph_golgi_3_00	4.72
136	Cells_Texture_Correlation_ER_3_00	4.54
356	Cytoplasm_Texture_AngularSecondMoment_Ph_golgi_3_00	4.34
96	Cells_RadialDistribution_FracAtD_Mito_4of4	4.24
357	Cytoplasm_Texture_AngularSecondMoment_Ph_golgi_5_00	4.22
355	Cytoplasm_Texture_AngularSecondMoment_Ph_golgi_10_00	3.82
392	Cytoplasm_Texture_DifferenceVariance_Ph_golgi_10_00	3.8
138	Cells_Texture_Correlation_Mito_10_00	3.75
183	Cells_Texture_InverseDifferenceMoment_Ph_golgi_10_00	3.56
145	Cells_Texture_Correlation_Syto_5_00	3.47
85	Cells_Intensity_StdIntensityEdge_ER	3.21
468	Nuclei_Correlation_Correlation_Mito_Ph_golgi	3.15
143	Cells_Texture_Correlation_Ph_golgi_5_00	3
186	Cells_Texture_InverseDifferenceMoment_Syto_10_00	2.95
419	Cytoplasm_Texture_InverseDifferenceMoment_Syto_10_00	2.94
501	Nuclei_Intensity_StdIntensityEdge_Syto	2.92
236	Cytoplasm_Correlation_Correlation_Hoechst_ER	2.9
554	Nuclei_Texture_InverseDifferenceMoment_Hoechst_3_00	2.9
306	Cytoplasm_Intensity_MaxIntensityEdge_Ph_golgi	2.85
99	Cells_RadialDistribution_FracAtD_Ph_golgi_4of4	2.79
500	Nuclei_Intensity_StdIntensityEdge_Ph_golgi	2.71
174	Cells_Texture_InfoMeas2_Ph_golgi_10_00	2.7
394	Cytoplasm_Texture_DifferenceVariance_Ph_golgi_5_00	2.69
245	Cytoplasm_Correlation_K_Hoechst_ER	2.68
71	Cells_Intensity_MaxIntensity_Hoechst	2.64
491	Nuclei_Intensity_MaxIntensity_Hoechst	2.64
7	Cells_Correlation_Correlation_ER_Ph_golgi	2.62
31	Cells_Correlation_Overlap_Hoechst_Ph_golgi	2.59
562	Nuclei_Texture_SumEntropy_Mito_10_00	2.52
254	Cytoplasm_Correlation_K_Syto_Mito	2.4
188	Cells_Texture_InverseDifferenceMoment_Syto_5_00	2.32
421	Cytoplasm_Texture_InverseDifferenceMoment_Syto_5_00	2.31
30	Cells_Correlation_Overlap_Hoechst_Mito	2.3
568	Nuclei_Texture_SumVariance_Mito_10_00	2.27
187	Cells_Texture_InverseDifferenceMoment_Syto_3_00	2.21
342	Cytoplasm_RadialDistribution_MeanFrac_Ph_golgi_4of4	2.14
162	Cells_Texture_DifferenceVariance_Syto_10_00	2.13
142	Cells_Texture_Correlation_Ph_golgi_3_00	2.12
69	Cells_Intensity_MaxIntensityEdge_Mito	2.06
267	Cytoplasm_Correlation_Overlap_Hoechst_Ph_golgi	2.06
305	Cytoplasm_Intensity_MaxIntensityEdge_Mito	2.05
159	Cells_Texture_DifferenceVariance_Ph_golgi_10_00	2.03
140	Cells_Texture_Correlation_Mito_5_00	2.02
499	Nuclei_Intensity_StdIntensityEdge_Mito	2
420	Cytoplasm_Texture_InverseDifferenceMoment_Syto_3_00	1.96
555	Nuclei_Texture_InverseDifferenceMoment_Hoechst_5_00	1.96
117	Cells_Texture_AngularSecondMoment_Ph_golgi_5_00	1.95
210	Cells_Texture_SumVariance_Mito_10_00	1.94
176	Cells_Texture_InfoMeas2_Ph_golgi_5_00	1.93
492	Nuclei_Intensity_MaxIntensity_Mito	1.88
546	Nuclei_Texture_Entropy_Mito_3_00	1.87
86	Cells_Intensity_StdIntensityEdge_Mito	1.86
536	Nuclei_Texture_DifferenceVariance_Hoechst_3_00	1.84
115	Cells_Texture_AngularSecondMoment_Ph_golgi_10_00	1.81
323	Cytoplasm_Intensity_StdIntensityEdge_Mito	1.81
309	Cytoplasm_Intensity_MaxIntensity_Mito	1.8
567	Nuclei_Texture_SumEntropy_Ph_golgi_5_00	1.8
72	Cells_Intensity_MaxIntensity_Mito	1.78
488	Nuclei_Intensity_MaxIntensityEdge_Mito	1.77
393	Cytoplasm_Texture_DifferenceVariance_Ph_golgi_3_00	1.74
246	Cytoplasm_Correlation_K_Hoechst_Mito	1.73
103	Cells_RadialDistribution_MeanFrac_Mito_4of4	1.72
564	Nuclei_Texture_SumEntropy_Mito_5_00	1.72
493	Nuclei_Intensity_MaxIntensity_Ph_golgi	1.71
522	Nuclei_Texture_Contrast_Mito_5_00	1.71
570	Nuclei_Texture_SumVariance_Mito_5_00	1.71
566	Nuclei_Texture_SumEntropy_Ph_golgi_3_00	1.69
544	Nuclei_Texture_Entropy_Hoechst_5_00	1.68
547	Nuclei_Texture_Entropy_Mito_5_00	1.68
164	Cells_Texture_DifferenceVariance_Syto_5_00	1.67
29	Cells_Correlation_Overlap_Hoechst_ER	1.63
243	Cytoplasm_Correlation_Correlation_Syto_Ph_golgi	1.63
212	Cells_Texture_SumVariance_Mito_5_00	1.62
551	Nuclei_Texture_InfoMeas2_Ph_golgi_3_00	1.62
563	Nuclei_Texture_SumEntropy_Mito_3_00	1.62
565	Nuclei_Texture_SumEntropy_Ph_golgi_10_00	1.62
569	Nuclei_Texture_SumVariance_Mito_3_00	1.61
34	Cells_Correlation_Overlap_Mito_Ph_golgi	1.6
552	Nuclei_Texture_InfoMeas2_Ph_golgi_5_00	1.6
545	Nuclei_Texture_Entropy_Mito_10_00	1.58
175	Cells_Texture_InfoMeas2_Ph_golgi_3_00	1.56
211	Cells_Texture_SumVariance_Mito_3_00	1.56
502	Nuclei_Intensity_StdIntensity_Mito	1.56
116	Cells_Texture_AngularSecondMoment_Ph_golgi_3_00	1.54
160	Cells_Texture_DifferenceVariance_Ph_golgi_3_00	1.54
489	Nuclei_Intensity_MaxIntensityEdge_Ph_golgi	1.51
526	Nuclei_Texture_Correlation_Ph_golgi_3_00	1.51
108	Cells_RadialDistribution_RadialCV_Mito_4of4	1.5
118	Cells_Texture_AngularSecondMoment_Syto_10_00	1.5
161	Cells_Texture_DifferenceVariance_Ph_golgi_5_00	1.5
120	Cells_Texture_AngularSecondMoment_Syto_5_00	1.49
574	Nuclei_Texture_Variance_Mito_10_00	1.47
537	Nuclei_Texture_DifferenceVariance_Hoechst_5_00	1.46
520	Nuclei_Texture_Contrast_Mito_10_00	1.45
324	Cytoplasm_Intensity_StdIntensityEdge_Ph_golgi	1.43
395	Cytoplasm_Texture_DifferenceVariance_Syto_10_00	1.43
223	Cells_Texture_Variance_Mito_5_00	1.42
163	Cells_Texture_DifferenceVariance_Syto_3_00	1.41
573	Nuclei_Texture_SumVariance_Ph_golgi_5_00	1.41
360	Cytoplasm_Texture_AngularSecondMoment_Syto_5_00	1.4
531	Nuclei_Texture_DifferenceEntropy_Mito_3_00	1.38
222	Cells_Texture_Variance_Mito_3_00	1.35
532	Nuclei_Texture_DifferenceEntropy_Mito_5_00	1.34
575	Nuclei_Texture_Variance_Mito_3_00	1.33
119	Cells_Texture_AngularSecondMoment_Syto_3_00	1.32
221	Cells_Texture_Variance_Mito_10_00	1.32
9	Cells_Correlation_Correlation_Hoechst_ER	1.3
45	Cells_Correlation_RWC_Ph_golgi_Mito	1.3
89	Cells_Intensity_StdIntensity_Mito	1.3
238	Cytoplasm_Correlation_Correlation_Hoechst_Ph_golgi	1.29
485	Nuclei_Intensity_MADIntensity_Hoechst	1.29
521	Nuclei_Texture_Contrast_Mito_3_00	1.29
106	Cells_RadialDistribution_MeanFrac_Ph_golgi_4of4	1.27
111	Cells_RadialDistribution_RadialCV_Ph_golgi_3of4	1.25
237	Cytoplasm_Correlation_Correlation_Hoechst_Mito	1.25
359	Cytoplasm_Texture_AngularSecondMoment_Syto_3_00	1.25
139	Cells_Texture_Correlation_Mito_3_00	1.24
247	Cytoplasm_Correlation_K_Hoechst_Ph_golgi	1.21
579	Nuclei_Texture_Variance_Ph_golgi_5_00	1.21
576	Nuclei_Texture_Variance_Mito_5_00	1.2
279	Cytoplasm_Correlation_RWC_Ph_golgi_Mito	1.19
396	Cytoplasm_Texture_DifferenceVariance_Syto_3_00	1.19
572	Nuclei_Texture_SumVariance_Ph_golgi_3_00	1.17
397	Cytoplasm_Texture_DifferenceVariance_Syto_5_00	1.16
409	Cytoplasm_Texture_InfoMeas2_Syto_10_00	1.16
577	Nuclei_Texture_Variance_Ph_golgi_10_00	1.16
413	Cytoplasm_Texture_InverseDifferenceMoment_Mito_10_00	1.15
543	Nuclei_Texture_Entropy_Hoechst_3_00	1.15
415	Cytoplasm_Texture_InverseDifferenceMoment_Mito_5_00	1.13
578	Nuclei_Texture_Variance_Ph_golgi_3_00	1.12
320	Cytoplasm_Intensity_MinIntensity_Mito	1.1
471	Nuclei_Correlation_K_Ph_golgi_Mito	1.1
39	Cells_Correlation_RWC_Hoechst_Mito	1.09
490	Nuclei_Intensity_MaxIntensityEdge_Syto	1.08
83	Cells_Intensity_MinIntensity_Mito	1.07
473	Nuclei_Correlation_K_Syto_Ph_golgi	1.06
37	Cells_Correlation_RWC_ER_Mito	1.05
81	Cells_Intensity_MinIntensityEdge_Mito	1.05
318	Cytoplasm_Intensity_MinIntensityEdge_Mito	1.05
571	Nuclei_Texture_SumVariance_Ph_golgi_10_00	1.04
268	Cytoplasm_Correlation_Overlap_Mito_Ph_golgi	1.02
11	Cells_Correlation_Correlation_Hoechst_Ph_golgi	1
16	Cells_Correlation_Correlation_Syto_Ph_golgi	1
234	Cytoplasm_Correlation_Correlation_ER_Ph_golgi	0.97
23	Cells_Correlation_K_Syto_Ph_golgi	0.96
429	Cytoplasm_Texture_SumEntropy_Mito_10_00	0.96
441	Cytoplasm_Texture_SumVariance_Mito_10_00	0.94
503	Nuclei_Intensity_StdIntensity_Ph_golgi	0.92
252	Cytoplasm_Correlation_K_Syto_ER	0.91
327	Cytoplasm_Intensity_StdIntensity_Mito	0.9
469	Nuclei_Correlation_Correlation_Mito_Syto	0.89
43	Cells_Correlation_RWC_Mito_Syto	0.88
66	Cells_Intensity_MADIntensity_Mito	0.88
530	Nuclei_Texture_DifferenceEntropy_Mito_10_00	0.88
266	Cytoplasm_Correlation_Overlap_Hoechst_Mito	0.87
200	Cells_Texture_SumEntropy_Mito_5_00	0.86
198	Cells_Texture_SumEntropy_Mito_10_00	0.85
358	Cytoplasm_Texture_AngularSecondMoment_Syto_10_00	0.85
486	Nuclei_Intensity_MADIntensity_Mito	0.85
239	Cytoplasm_Correlation_Correlation_Hoechst_Syto	0.83
93	Cells_Intensity_UpperQuartileIntensity_Mito	0.8
443	Cytoplasm_Texture_SumVariance_Mito_5_00	0.8
509	Nuclei_RadialDistribution_MeanFrac_Mito_4of4	0.8
199	Cells_Texture_SumEntropy_Mito_3_00	0.79
21	Cells_Correlation_K_Syto_ER	0.78
181	Cells_Texture_InverseDifferenceMoment_Mito_3_00	0.76
430	Cytoplasm_Texture_SumEntropy_Mito_3_00	0.76
63	Cells_Intensity_LowerQuartileIntensity_Mito	0.74
298	Cytoplasm_Intensity_LowerQuartileIntensity_Mito	0.74
431	Cytoplasm_Texture_SumEntropy_Mito_5_00	0.74
182	Cells_Texture_InverseDifferenceMoment_Mito_5_00	0.71
213	Cells_Texture_SumVariance_Ph_golgi_10_00	0.71
307	Cytoplasm_Intensity_MaxIntensityEdge_Syto	0.68
414	Cytoplasm_Texture_InverseDifferenceMoment_Mito_3_00	0.66
22	Cells_Correlation_K_Syto_Hoechst	0.65
525	Nuclei_Texture_Contrast_Ph_golgi_5_00	0.64
524	Nuclei_Texture_Contrast_Ph_golgi_3_00	0.62
255	Cytoplasm_Correlation_K_Syto_Ph_golgi	0.61
316	Cytoplasm_Intensity_MedianIntensity_Mito	0.6
553	Nuclei_Texture_InverseDifferenceMoment_Hoechst_10_00	0.6
331	Cytoplasm_Intensity_UpperQuartileIntensity_Mito	0.56
454	Cytoplasm_Texture_Variance_Mito_3_00	0.56
280	Cytoplasm_Correlation_RWC_Ph_golgi_Syto	0.55
76	Cells_Intensity_MeanIntensity_Mito	0.54
215	Cells_Texture_SumVariance_Ph_golgi_5_00	0.53
14	Cells_Correlation_Correlation_Mito_Ph_golgi	0.52
167	Cells_Texture_Entropy_Mito_5_00	0.52
455	Cytoplasm_Texture_Variance_Mito_5_00	0.52
79	Cells_Intensity_MedianIntensity_Mito	0.51
193	Cells_Texture_SumAverage_Mito_3_00	0.51
313	Cytoplasm_Intensity_MeanIntensity_Mito	0.51
423	Cytoplasm_Texture_SumAverage_Mito_10_00	0.51
165	Cells_Texture_Entropy_Mito_10_00	0.5
194	Cells_Texture_SumAverage_Mito_5_00	0.5
180	Cells_Texture_InverseDifferenceMoment_Mito_10_00	0.49
425	Cytoplasm_Texture_SumAverage_Mito_5_00	0.49
559	Nuclei_Texture_SumAverage_Hoechst_10_00	0.49
46	Cells_Correlation_RWC_Ph_golgi_Syto	0.47
325	Cytoplasm_Intensity_StdIntensityEdge_Syto	0.46
424	Cytoplasm_Texture_SumAverage_Mito_3_00	0.46
442	Cytoplasm_Texture_SumVariance_Mito_3_00	0.46
10	Cells_Correlation_Correlation_Hoechst_Mito	0.45
70	Cells_Intensity_MaxIntensityEdge_Syto	0.44
301	Cytoplasm_Intensity_MADIntensity_Mito	0.44
166	Cells_Texture_Entropy_Mito_3_00	0.43
192	Cells_Texture_SumAverage_Mito_10_00	0.43
534	Nuclei_Texture_DifferenceEntropy_Ph_golgi_5_00	0.41
283	Cytoplasm_Granularity_1_Mito	0.4
477	Nuclei_Correlation_RWC_Mito_Syto	0.4
510	Nuclei_RadialDistribution_MeanFrac_Ph_golgi_2of4	0.4
346	Cytoplasm_RadialDistribution_RadialCV_Mito_4of4	0.38
549	Nuclei_Texture_InfoMeas2_Mito_10_00	0.36
272	Cytoplasm_Correlation_RWC_ER_Mito	0.35
201	Cells_Texture_SumEntropy_Ph_golgi_10_00	0.34
533	Nuclei_Texture_DifferenceEntropy_Ph_golgi_3_00	0.34
49	Cells_Granularity_1_Mito	0.33
13	Cells_Correlation_Correlation_Mito_ER	0.32
87	Cells_Intensity_StdIntensityEdge_Syto	0.28
310	Cytoplasm_Intensity_MaxIntensity_Ph_golgi	0.27
402	Cytoplasm_Texture_Entropy_Mito_5_00	0.27
32	Cells_Correlation_Overlap_Hoechst_Syto	0.26
278	Cytoplasm_Correlation_RWC_Ph_golgi_Hoechst	0.26
453	Cytoplasm_Texture_Variance_Mito_10_00	0.26
265	Cytoplasm_Correlation_Overlap_Hoechst_ER	0.25
400	Cytoplasm_Texture_Entropy_Mito_10_00	0.22
311	Cytoplasm_Intensity_MaxIntensity_Syto	0.21
207	Cells_Texture_SumVariance_Hoechst_10_00	0.2
401	Cytoplasm_Texture_Entropy_Mito_3_00	0.17
225	Cells_Texture_Variance_Ph_golgi_3_00	0.16
352	Cytoplasm_Texture_AngularSecondMoment_Mito_10_00	0.15
214	Cells_Texture_SumVariance_Ph_golgi_3_00	0.13
277	Cytoplasm_Correlation_RWC_Mito_Syto	0.11
224	Cells_Texture_Variance_Ph_golgi_10_00	0.09
478	Nuclei_Correlation_RWC_Syto_Mito	0.08
435	Cytoplasm_Texture_SumEntropy_Syto_10_00	0.07
240	Cytoplasm_Correlation_Correlation_Mito_ER	0.06
226	Cells_Texture_Variance_Ph_golgi_5_00	0.05
253	Cytoplasm_Correlation_K_Syto_Hoechst	0.05
40	Cells_Correlation_RWC_Hoechst_Ph_golgi	0.03
107	Cells_RadialDistribution_RadialCV_Mito_3of4	0.03
274	Cytoplasm_Correlation_RWC_Hoechst_Ph_golgi	0.03
48	Cells_Correlation_RWC_Syto_Mito	0.02
203	Cells_Texture_SumEntropy_Ph_golgi_5_00	0.02
67	Cells_Intensity_MADIntensity_Ph_golgi	0
73	Cells_Intensity_MaxIntensity_Ph_golgi	0
90	Cells_Intensity_StdIntensity_Ph_golgi	0
257	Cytoplasm_Correlation_Manders_ER_Syto	0
258	Cytoplasm_Correlation_Manders_Hoechst_Syto	0
302	Cytoplasm_Intensity_MADIntensity_Ph_golgi	0
328	Cytoplasm_Intensity_StdIntensity_Ph_golgi	0
347	Cytoplasm_RadialDistribution_RadialCV_Ph_golgi_1of4	0
389	Cytoplasm_Texture_DifferenceVariance_Mito_10_00	0
447	Cytoplasm_Texture_SumVariance_Syto_10_00	0
535	Nuclei_Texture_DifferenceVariance_Hoechst_10_00	0
542	Nuclei_Texture_DifferenceVariance_Ph_golgi_5_00	0
202	Cells_Texture_SumEntropy_Ph_golgi_3_00	-0.03
444	Cytoplasm_Texture_SumVariance_Ph_golgi_10_00	-0.03
104	Cells_RadialDistribution_MeanFrac_Ph_golgi_1of4	-0.04
110	Cells_RadialDistribution_RadialCV_Ph_golgi_2of4	-0.04
112	Cells_Texture_AngularSecondMoment_Mito_10_00	-0.04
303	Cytoplasm_Intensity_MADIntensity_Syto	-0.09
512	Nuclei_RadialDistribution_MeanFrac_Ph_golgi_4of4	-0.09
523	Nuclei_Texture_Contrast_Ph_golgi_10_00	-0.09
354	Cytoplasm_Texture_AngularSecondMoment_Mito_5_00	-0.11
329	Cytoplasm_Intensity_StdIntensity_Syto	-0.12
479	Nuclei_Granularity_1_Mito	-0.12
248	Cytoplasm_Correlation_K_Hoechst_Syto	-0.13
36	Cells_Correlation_Overlap_Syto_Ph_golgi	-0.14
216	Cells_Texture_SumVariance_Syto_3_00	-0.16
446	Cytoplasm_Texture_SumVariance_Ph_golgi_5_00	-0.16
217	Cells_Texture_SumVariance_Syto_5_00	-0.18
449	Cytoplasm_Texture_SumVariance_Syto_5_00	-0.18
437	Cytoplasm_Texture_SumEntropy_Syto_5_00	-0.19
391	Cytoplasm_Texture_DifferenceVariance_Mito_5_00	-0.22
461	Cytoplasm_Texture_Variance_Syto_5_00	-0.23
50	Cells_Granularity_1_Ph_golgi	-0.24
156	Cells_Texture_DifferenceVariance_Mito_10_00	-0.24
445	Cytoplasm_Texture_SumVariance_Ph_golgi_3_00	-0.25
114	Cells_Texture_AngularSecondMoment_Mito_5_00	-0.27
504	Nuclei_Intensity_UpperQuartileIntensity_Hoechst	-0.27
127	Cells_Texture_Contrast_Mito_3_00	-0.28
285	Cytoplasm_Granularity_1_Syto	-0.28
459	Cytoplasm_Texture_Variance_Syto_10_00	-0.28
460	Cytoplasm_Texture_Variance_Syto_3_00	-0.29
436	Cytoplasm_Texture_SumEntropy_Syto_3_00	-0.3
448	Cytoplasm_Texture_SumVariance_Syto_3_00	-0.3
25	Cells_Correlation_Manders_ER_Syto	-0.31
511	Nuclei_RadialDistribution_MeanFrac_Ph_golgi_3of4	-0.32
241	Cytoplasm_Correlation_Correlation_Mito_Ph_golgi	-0.33
19	Cells_Correlation_K_Mito_Hoechst	-0.34
457	Cytoplasm_Texture_Variance_Ph_golgi_3_00	-0.34
390	Cytoplasm_Texture_DifferenceVariance_Mito_3_00	-0.35
228	Cells_Texture_Variance_Syto_3_00	-0.37
91	Cells_Intensity_StdIntensity_Syto	-0.39
158	Cells_Texture_DifferenceVariance_Mito_5_00	-0.39
556	Nuclei_Texture_InverseDifferenceMoment_Mito_10_00	-0.39
8	Cells_Correlation_Correlation_ER_Syto	-0.41
68	Cells_Intensity_MADIntensity_Syto	-0.41
508	Nuclei_RadialDistribution_MeanFrac_Mito_3of4	-0.41
541	Nuclei_Texture_DifferenceVariance_Ph_golgi_3_00	-0.41
204	Cells_Texture_SumEntropy_Syto_10_00	-0.44
227	Cells_Texture_Variance_Syto_10_00	-0.44
229	Cells_Texture_Variance_Syto_5_00	-0.44
558	Nuclei_Texture_InverseDifferenceMoment_Mito_5_00	-0.45
282	Cytoplasm_Correlation_RWC_Syto_Mito	-0.46
557	Nuclei_Texture_InverseDifferenceMoment_Mito_3_00	-0.47
495	Nuclei_Intensity_MeanIntensity_Hoechst	-0.49
169	Cells_Texture_Entropy_Ph_golgi_3_00	-0.5
353	Cytoplasm_Texture_AngularSecondMoment_Mito_3_00	-0.51
432	Cytoplasm_Texture_SumEntropy_Ph_golgi_10_00	-0.51
284	Cytoplasm_Granularity_1_Ph_golgi	-0.54
157	Cells_Texture_DifferenceVariance_Mito_3_00	-0.56
205	Cells_Texture_SumEntropy_Syto_3_00	-0.56
113	Cells_Texture_AngularSecondMoment_Mito_3_00	-0.57
550	Nuclei_Texture_InfoMeas2_Ph_golgi_10_00	-0.57
15	Cells_Correlation_Correlation_Mito_Syto	-0.58
304	Cytoplasm_Intensity_MaxIntensityEdge_Hoechst	-0.58
170	Cells_Texture_Entropy_Ph_golgi_5_00	-0.59
308	Cytoplasm_Intensity_MaxIntensity_Hoechst	-0.59
109	Cells_RadialDistribution_RadialCV_Ph_golgi_1of4	-0.6
126	Cells_Texture_Contrast_Mito_10_00	-0.61
105	Cells_RadialDistribution_MeanFrac_Ph_golgi_2of4	-0.62
484	Nuclei_Intensity_LowerQuartileIntensity_Hoechst	-0.62
41	Cells_Correlation_RWC_Hoechst_Syto	-0.63
496	Nuclei_Intensity_MedianIntensity_Hoechst	-0.64
458	Cytoplasm_Texture_Variance_Ph_golgi_5_00	-0.65
406	Cytoplasm_Texture_Entropy_Syto_10_00	-0.7
487	Nuclei_Intensity_MaxIntensityEdge_Hoechst	-0.77
74	Cells_Intensity_MeanIntensityEdge_Hoechst	-0.78
147	Cells_Texture_DifferenceEntropy_Mito_10_00	-0.8
251	Cytoplasm_Correlation_K_Ph_golgi_Syto	-0.8
128	Cells_Texture_Contrast_Mito_5_00	-0.81
506	Nuclei_RadialDistribution_MeanFrac_Mito_1of4	-0.81
540	Nuclei_Texture_DifferenceVariance_Ph_golgi_10_00	-0.82
408	Cytoplasm_Texture_Entropy_Syto_5_00	-0.83
517	Nuclei_Texture_AngularSecondMoment_Mito_5_00	-0.83
561	Nuclei_Texture_SumAverage_Hoechst_5_00	-0.84
206	Cells_Texture_SumEntropy_Syto_5_00	-0.85
20	Cells_Correlation_K_Ph_golgi_Syto	-0.86
407	Cytoplasm_Texture_Entropy_Syto_3_00	-0.87
560	Nuclei_Texture_SumAverage_Hoechst_3_00	-0.87
51	Cells_Granularity_1_Syto	-0.91
172	Cells_Texture_Entropy_Syto_3_00	-0.92
17	Cells_Correlation_K_ER_Syto	-0.93
209	Cells_Texture_SumVariance_Hoechst_5_00	-0.93
244	Cytoplasm_Correlation_K_ER_Syto	-0.93
296	Cytoplasm_Granularity_5_Ph_golgi	-0.94
470	Nuclei_Correlation_K_Mito_Ph_golgi	-0.95
38	Cells_Correlation_RWC_Hoechst_ER	-0.96
332	Cytoplasm_Intensity_UpperQuartileIntensity_Syto	-0.96
472	Nuclei_Correlation_K_Ph_golgi_Syto	-0.96
35	Cells_Correlation_Overlap_Mito_Syto	-0.97
507	Nuclei_RadialDistribution_MeanFrac_Mito_2of4	-0.97
516	Nuclei_Texture_AngularSecondMoment_Mito_3_00	-0.98
270	Cytoplasm_Correlation_Overlap_Syto_Ph_golgi	-1
380	Cytoplasm_Texture_DifferenceEntropy_Mito_10_00	-1
173	Cells_Texture_Entropy_Syto_5_00	-1.01
273	Cytoplasm_Correlation_RWC_Hoechst_Mito	-1.01
434	Cytoplasm_Texture_SumEntropy_Ph_golgi_5_00	-1.01
367	Cytoplasm_Texture_Contrast_Mito_10_00	-1.03
368	Cytoplasm_Texture_Contrast_Mito_3_00	-1.03
369	Cytoplasm_Texture_Contrast_Mito_5_00	-1.06
148	Cells_Texture_DifferenceEntropy_Mito_3_00	-1.07
149	Cells_Texture_DifferenceEntropy_Mito_5_00	-1.08
102	Cells_RadialDistribution_MeanFrac_Mito_3of4	-1.09
196	Cells_Texture_SumAverage_Syto_3_00	-1.11
77	Cells_Intensity_MeanIntensity_Syto	-1.12
197	Cells_Texture_SumAverage_Syto_5_00	-1.14
168	Cells_Texture_Entropy_Ph_golgi_10_00	-1.15
208	Cells_Texture_SumVariance_Hoechst_3_00	-1.15
427	Cytoplasm_Texture_SumAverage_Syto_3_00	-1.16
314	Cytoplasm_Intensity_MeanIntensity_Syto	-1.17
94	Cells_Intensity_UpperQuartileIntensity_Syto	-1.18
100	Cells_RadialDistribution_MeanFrac_Mito_1of4	-1.18
101	Cells_RadialDistribution_MeanFrac_Mito_2of4	-1.18
171	Cells_Texture_Entropy_Syto_10_00	-1.2
88	Cells_Intensity_StdIntensity_Hoechst	-1.21
300	Cytoplasm_Intensity_MADIntensity_Hoechst	-1.22
195	Cells_Texture_SumAverage_Syto_10_00	-1.23
428	Cytoplasm_Texture_SumAverage_Syto_5_00	-1.23
539	Nuclei_Texture_DifferenceVariance_Mito_5_00	-1.25
18	Cells_Correlation_K_Hoechst_Syto	-1.26
276	Cytoplasm_Correlation_RWC_Mito_Hoechst	-1.26
426	Cytoplasm_Texture_SumAverage_Syto_10_00	-1.26
433	Cytoplasm_Texture_SumEntropy_Ph_golgi_3_00	-1.28
80	Cells_Intensity_MedianIntensity_Syto	-1.29
235	Cytoplasm_Correlation_Correlation_ER_Syto	-1.34
317	Cytoplasm_Intensity_MedianIntensity_Syto	-1.34
348	Cytoplasm_RadialDistribution_RadialCV_Ph_golgi_2of4	-1.34
527	Nuclei_Texture_DifferenceEntropy_Hoechst_10_00	-1.34
387	Cytoplasm_Texture_DifferenceEntropy_Syto_3_00	-1.37
373	Cytoplasm_Texture_Contrast_Syto_10_00	-1.41
219	Cells_Texture_Variance_Hoechst_3_00	-1.42
220	Cells_Texture_Variance_Hoechst_5_00	-1.47
374	Cytoplasm_Texture_Contrast_Syto_5_00	-1.47
256	Cytoplasm_Correlation_Manders_ER_Hoechst	-1.5
482	Nuclei_Granularity_3_Ph_golgi	-1.51
339	Cytoplasm_RadialDistribution_MeanFrac_Ph_golgi_1of4	-1.53
322	Cytoplasm_Intensity_StdIntensityEdge_Hoechst	-1.55
388	Cytoplasm_Texture_DifferenceEntropy_Syto_5_00	-1.58
340	Cytoplasm_RadialDistribution_MeanFrac_Ph_golgi_2of4	-1.59
538	Nuclei_Texture_DifferenceVariance_Mito_3_00	-1.59
132	Cells_Texture_Contrast_Syto_10_00	-1.63
382	Cytoplasm_Texture_DifferenceEntropy_Mito_5_00	-1.63
134	Cells_Texture_Contrast_Syto_5_00	-1.66
264	Cytoplasm_Correlation_Overlap_ER_Syto	-1.68
386	Cytoplasm_Texture_DifferenceEntropy_Syto_10_00	-1.68
133	Cells_Texture_Contrast_Syto_3_00	-1.69
456	Cytoplasm_Texture_Variance_Ph_golgi_10_00	-1.69
12	Cells_Correlation_Correlation_Hoechst_Syto	-1.71
381	Cytoplasm_Texture_DifferenceEntropy_Mito_3_00	-1.71
260	Cytoplasm_Correlation_Manders_Mito_Syto	-1.74
312	Cytoplasm_Intensity_MeanIntensityEdge_Hoechst	-1.79
269	Cytoplasm_Correlation_Overlap_Mito_Syto	-1.81
242	Cytoplasm_Correlation_Correlation_Mito_Syto	-1.82
343	Cytoplasm_RadialDistribution_RadialCV_Mito_1of4	-1.82
476	Nuclei_Correlation_Overlap_Hoechst_Syto	-1.84
33	Cells_Correlation_Overlap_Mito_ER	-1.85
345	Cytoplasm_RadialDistribution_RadialCV_Mito_3of4	-1.92
249	Cytoplasm_Correlation_K_Mito_Hoechst	-1.93
97	Cells_RadialDistribution_FracAtD_Ph_golgi_1of4	-1.96
515	Nuclei_Texture_AngularSecondMoment_Hoechst_5_00	-1.97
155	Cells_Texture_DifferenceEntropy_Syto_5_00	-1.99
494	Nuclei_Intensity_MeanIntensityEdge_Hoechst	-2.04
218	Cells_Texture_Variance_Hoechst_10_00	-2.06
65	Cells_Intensity_MADIntensity_Hoechst	-2.08
344	Cytoplasm_RadialDistribution_RadialCV_Mito_2of4	-2.12
153	Cells_Texture_DifferenceEntropy_Syto_10_00	-2.15
288	Cytoplasm_Granularity_2_Ph_golgi	-2.15
154	Cells_Texture_DifferenceEntropy_Syto_3_00	-2.18
263	Cytoplasm_Correlation_Manders_Syto_Hoechst	-2.21
349	Cytoplasm_RadialDistribution_RadialCV_Ph_golgi_3of4	-2.23
514	Nuclei_Texture_AngularSecondMoment_Hoechst_3_00	-2.26
519	Nuclei_Texture_Contrast_Hoechst_5_00	-2.29
55	Cells_Granularity_3_ER	-2.33
299	Cytoplasm_Intensity_MADIntensity_ER	-2.33
98	Cells_RadialDistribution_FracAtD_Ph_golgi_2of4	-2.34
261	Cytoplasm_Correlation_Manders_Ph_golgi_Hoechst	-2.36
78	Cells_Intensity_MedianIntensity_ER	-2.46
131	Cells_Texture_Contrast_Ph_golgi_5_00	-2.48
129	Cells_Texture_Contrast_Ph_golgi_10_00	-2.54
315	Cytoplasm_Intensity_MedianIntensity_ER	-2.54
250	Cytoplasm_Correlation_K_Mito_Syto	-2.59
24	Cells_Correlation_Manders_ER_Hoechst	-2.64
330	Cytoplasm_Intensity_UpperQuartileIntensity_ER	-2.65
130	Cells_Texture_Contrast_Ph_golgi_3_00	-2.67
92	Cells_Intensity_UpperQuartileIntensity_Hoechst	-2.69
26	Cells_Correlation_Manders_Mito_Hoechst	-2.73
44	Cells_Correlation_RWC_Ph_golgi_Hoechst	-2.81
47	Cells_Correlation_RWC_Syto_Hoechst	-2.81
275	Cytoplasm_Correlation_RWC_Hoechst_Syto	-2.82
259	Cytoplasm_Correlation_Manders_Mito_Hoechst	-2.86
529	Nuclei_Texture_DifferenceEntropy_Hoechst_5_00	-2.86
82	Cells_Intensity_MinIntensityEdge_Syto	-2.9
294	Cytoplasm_Granularity_4_Ph_golgi	-2.9
319	Cytoplasm_Intensity_MinIntensityEdge_Syto	-2.9
513	Nuclei_Texture_AngularSecondMoment_Hoechst_10_00	-2.9
518	Nuclei_Texture_Contrast_Hoechst_3_00	-3.04
54	Cells_Granularity_2_Syto	-3.05
84	Cells_Intensity_MinIntensity_Syto	-3.05
321	Cytoplasm_Intensity_MinIntensity_Syto	-3.05
404	Cytoplasm_Texture_Entropy_Ph_golgi_3_00	-3.1
422	Cytoplasm_Texture_SumAverage_ER_10_00	-3.1
42	Cells_Correlation_RWC_Mito_Hoechst	-3.15
75	Cells_Intensity_MeanIntensity_Hoechst	-3.25
57	Cells_Granularity_3_Ph_golgi	-3.28
121	Cells_Texture_Contrast_ER_3_00	-3.28
405	Cytoplasm_Texture_Entropy_Ph_golgi_5_00	-3.3
271	Cytoplasm_Correlation_RWC_ER_Hoechst	-3.32
528	Nuclei_Texture_DifferenceEntropy_Hoechst_3_00	-3.32
64	Cells_Intensity_MADIntensity_ER	-3.35
289	Cytoplasm_Granularity_3_ER	-3.36
27	Cells_Correlation_Manders_Ph_golgi_Hoechst	-3.44
474	Nuclei_Correlation_Overlap_Hoechst_Mito	-3.44
287	Cytoplasm_Granularity_2_Mito	-3.46
467	Nuclei_Correlation_Correlation_Hoechst_Syto	-3.48
341	Cytoplasm_RadialDistribution_MeanFrac_Ph_golgi_3of4	-3.57
150	Cells_Texture_DifferenceEntropy_Ph_golgi_10_00	-3.58
403	Cytoplasm_Texture_Entropy_Ph_golgi_10_00	-3.58
28	Cells_Correlation_Manders_Syto_Hoechst	-3.62
292	Cytoplasm_Granularity_3_Syto	-3.62
281	Cytoplasm_Correlation_RWC_Syto_Hoechst	-3.76
497	Nuclei_Intensity_MinIntensityEdge_Hoechst	-3.86
152	Cells_Texture_DifferenceEntropy_Ph_golgi_5_00	-3.88
498	Nuclei_Intensity_MinIntensity_Hoechst	-3.9
60	Cells_Granularity_5_Mito	-3.94
190	Cells_Texture_SumAverage_Hoechst_3_00	-4.05
371	Cytoplasm_Texture_Contrast_Ph_golgi_3_00	-4.05
372	Cytoplasm_Texture_Contrast_Ph_golgi_5_00	-4.12
122	Cells_Texture_Contrast_ER_5_00	-4.13
483	Nuclei_Granularity_4_Mito	-4.14
326	Cytoplasm_Intensity_StdIntensity_Hoechst	-4.18
336	Cytoplasm_RadialDistribution_MeanFrac_Mito_2of4	-4.22
191	Cells_Texture_SumAverage_Hoechst_5_00	-4.25
475	Nuclei_Correlation_Overlap_Hoechst_Ph_golgi	-4.29
151	Cells_Texture_DifferenceEntropy_Ph_golgi_3_00	-4.31
59	Cells_Granularity_4_Mito	-4.33
52	Cells_Granularity_2_Mito	-4.38
335	Cytoplasm_RadialDistribution_MeanFrac_Mito_1of4	-4.43
440	Cytoplasm_Texture_SumVariance_Hoechst_5_00	-4.45
481	Nuclei_Granularity_3_Mito	-4.56
295	Cytoplasm_Granularity_5_Mito	-4.6
439	Cytoplasm_Texture_SumVariance_Hoechst_3_00	-4.62
362	Cytoplasm_Texture_Contrast_ER_3_00	-4.72
95	Cells_RadialDistribution_FracAtD_Mito_3of4	-4.79
334	Cytoplasm_RadialDistribution_MeanFrac_ER_2of4	-4.79
370	Cytoplasm_Texture_Contrast_Ph_golgi_10_00	-4.93
398	Cytoplasm_Texture_Entropy_ER_3_00	-4.93
548	Nuclei_Texture_InfoMeas2_Hoechst_10_00	-5.13
399	Cytoplasm_Texture_Entropy_ER_5_00	-5.38
293	Cytoplasm_Granularity_4_Mito	-5.53
58	Cells_Granularity_3_Syto	-5.61
451	Cytoplasm_Texture_Variance_Hoechst_3_00	-5.62
383	Cytoplasm_Texture_DifferenceEntropy_Ph_golgi_10_00	-5.64
189	Cells_Texture_SumAverage_Hoechst_10_00	-5.69
385	Cytoplasm_Texture_DifferenceEntropy_Ph_golgi_5_00	-5.77
450	Cytoplasm_Texture_Variance_Hoechst_10_00	-5.96
53	Cells_Granularity_2_Ph_golgi	-6
438	Cytoplasm_Texture_SumVariance_Hoechst_10_00	-6.08
364	Cytoplasm_Texture_Contrast_Hoechst_10_00	-6.16
363	Cytoplasm_Texture_Contrast_ER_5_00	-6.23
384	Cytoplasm_Texture_DifferenceEntropy_Ph_golgi_3_00	-6.25
452	Cytoplasm_Texture_Variance_Hoechst_5_00	-6.26
56	Cells_Granularity_3_Mito	-6.3
505	Nuclei_RadialDistribution_FracAtD_Ph_golgi_3of4	-6.34
337	Cytoplasm_RadialDistribution_MeanFrac_Mito_3of4	-6.42
378	Cytoplasm_Texture_DifferenceEntropy_ER_3_00	-6.51
286	Cytoplasm_Granularity_2_ER	-6.74
333	Cytoplasm_RadialDistribution_MeanFrac_ER_1of4	-6.76
262	Cytoplasm_Correlation_Manders_Ph_golgi_Syto	-7.06
361	Cytoplasm_Texture_Contrast_ER_10_00	-7.46
290	Cytoplasm_Granularity_3_Mito	-7.78
379	Cytoplasm_Texture_DifferenceEntropy_ER_5_00	-8.42
123	Cells_Texture_Contrast_Hoechst_10_00	-8.47
124	Cells_Texture_Contrast_Hoechst_3_00	-8.82
291	Cytoplasm_Granularity_3_Ph_golgi	-9.18
365	Cytoplasm_Texture_Contrast_Hoechst_3_00	-9.67
366	Cytoplasm_Texture_Contrast_Hoechst_5_00	-10.37
146	Cells_Texture_DifferenceEntropy_Hoechst_10_00	-10.61
125	Cells_Texture_Contrast_Hoechst_5_00	-11.84
480	Nuclei_Granularity_2_Hoechst	-16.45
466	Nuclei_AreaShape_Solidity	-17.42
